# Supplementary material for: Perfluorophenyl-Incorporated Ferrocene: A Non-Volatile Solid Additive for Boosting Efficiency and Stability in Organic Solar Cells
Source: ACS Appl Mater Interfaces. 2025 May 20;17(22):32722–31. doi: 10.1021/acsami.5c04989 (PMC12147079; doi:10.1021/acsami.5c04989)
Supplement: Supplementary file 2 [file am5c04989_si_002.cif]

 
data_10F 
  
_audit_creation_method           SHELXL-2018/3 
_shelx_SHELXL_version_number     2018/3 
_chemical_name_systematic        ? 
_chemical_name_common            ? 
_chemical_formula_moiety         'C24 H8 F10 Fe O4' 
_chemical_formula_sum            'C24 H8 F10 Fe O4' 
_chemical_melting_point          ? 
  
_exptl_crystal_description       parallelepiped 
_exptl_crystal_colour            orange 
_diffrn_ambient_temperature      150(2) 
_chemical_formula_weight         606.15 
  
loop_ 
_atom_type_symbol 
_atom_type_description 
_atom_type_scat_dispersion_real 
_atom_type_scat_dispersion_imag 
_atom_type_scat_source 
C C 0.0033 0.0016 'International Tables Vol C Tables 4.2.6.8 and 6.1.1.4' 
H H 0.0000 0.0000 'International Tables Vol C Tables 4.2.6.8 and 6.1.1.4' 
O O 0.0106 0.0060 'International Tables Vol C Tables 4.2.6.8 and 6.1.1.4' 
F F 0.0171 0.0103 'International Tables Vol C Tables 4.2.6.8 and 6.1.1.4' 
Fe Fe 0.3463 0.8444 'International Tables Vol C Tables 4.2.6.8 and 6.1.1.4' 
  
_space_group_crystal_system      monoclinic 
_space_group_IT_number           14 
_space_group_name_H-M_alt        'P 21/n' 
_space_group_name_Hall           '-P 2yn' 
  
_shelx_space_group_comment 
; 
The symmetry employed for this shelxl refinement is uniquely defined 
by the following loop, which should always be used as a source of 
symmetry information in preference to the above space-group names. 
They are only intended as comments. 
; 
  
loop_ 
_space_group_symop_operation_xyz 
'x, y, z' 
'-x+1/2, y+1/2, -z+1/2' 
'-x, -y, -z' 
'x-1/2, -y-1/2, z-1/2' 
  
_cell_length_a                   11.7215(4) 
_cell_length_b                   7.6145(2) 
_cell_length_c                   12.2369(3) 
_cell_angle_alpha                90 
_cell_angle_beta                 104.8952(13) 
_cell_angle_gamma                90 
_cell_volume                     1055.48(5) 
_cell_formula_units_Z            2 
_cell_measurement_temperature    150(2) 
_cell_measurement_reflns_used    9894 
_cell_measurement_theta_min      3.182 
_cell_measurement_theta_max      27.899 
_exptl_crystal_density_meas      ? 
_exptl_crystal_density_method    ? 
_exptl_crystal_density_diffrn    1.907 
_exptl_crystal_F_000             600 
_exptl_transmission_factor_min   ? 
_exptl_transmission_factor_max   ? 
_exptl_crystal_size_max          0.240 
_exptl_crystal_size_mid          0.170 
_exptl_crystal_size_min          0.130 
_exptl_absorpt_coefficient_mu    0.837 
_shelx_estimated_absorpt_T_min   0.824 
_shelx_estimated_absorpt_T_max   0.899 
_exptl_absorpt_correction_type   multi-scan 
_exptl_absorpt_correction_T_min  0.6667 
_exptl_absorpt_correction_T_max  0.7456 
_exptl_absorpt_process_details   'SADABS V2012/1 (Bruker AXS Inc.)' 
_exptl_absorpt_special_details   ? 
_diffrn_radiation_probe          x-ray 
_diffrn_radiation_type           MoK\a 
_diffrn_radiation_wavelength     0.71073 
_diffrn_source                   ? 
_diffrn_measurement_device_type  'Bruker APEX-II CCD' 
_diffrn_measurement_method       '\f and \w scans' 
_diffrn_detector_area_resol_mean ? 
_diffrn_reflns_number            21170 
_diffrn_reflns_av_unetI/netI     0.0216 
_diffrn_reflns_av_R_equivalents  0.0423 
_diffrn_reflns_limit_h_min       -15 
_diffrn_reflns_limit_h_max       15 
_diffrn_reflns_limit_k_min       -10 
_diffrn_reflns_limit_k_max       10 
_diffrn_reflns_limit_l_min       -16 
_diffrn_reflns_limit_l_max       16 
_diffrn_reflns_theta_min         3.182 
_diffrn_reflns_theta_max         27.918 
_diffrn_reflns_theta_full        25.242 
_diffrn_measured_fraction_theta_max 0.993 
_diffrn_measured_fraction_theta_full 0.993 
_diffrn_reflns_Laue_measured_fraction_max 0.993 
_diffrn_reflns_Laue_measured_fraction_full 0.993 
_diffrn_reflns_point_group_measured_fraction_max 0.993 
_diffrn_reflns_point_group_measured_fraction_full 0.993 
_reflns_number_total             2504 
_reflns_number_gt                2283 
_reflns_threshold_expression     'I > 2\s(I)' 
_reflns_Friedel_coverage         0.000 
_reflns_Friedel_fraction_max     . 
_reflns_Friedel_fraction_full    . 
  
_reflns_special_details 
; 
 Reflections were merged by SHELXL according to the crystal 
 class for the calculation of statistics and refinement. 
  
 _reflns_Friedel_fraction is defined as the number of unique 
 Friedel pairs measured divided by the number that would be 
 possible theoretically, ignoring centric projections and 
 systematic absences. 
; 
  
_computing_data_collection       'APEX2 (Bruker AXS, 2010)' 
_computing_cell_refinement       'SAINT V7.34A (Bruker AXS, 2006)' 
_computing_data_reduction        'SAINT V7.34A (Bruker AXS, 2006)' 
_computing_structure_solution    'SHELXL-2014/7 (Sheldrick, 2014)' 
_computing_structure_refinement  'SHELXL-2014/7 (Sheldrick, 2014)' 
_computing_molecular_graphics    'SHELXTL (Sheldrick, 2008)' 
_computing_publication_material  SHELXTL 
_refine_special_details          ? 
_refine_ls_structure_factor_coef Fsqd 
_refine_ls_matrix_type           full 
_refine_ls_weighting_scheme      calc 
_refine_ls_weighting_details 
'w=1/[\s^2^(Fo^2^)+(0.0518P)^2^+0.3130P] where P=(Fo^2^+2Fc^2^)/3' 
_atom_sites_solution_primary     ? 
_atom_sites_solution_secondary   ? 
_atom_sites_solution_hydrogens   geom 
_refine_ls_hydrogen_treatment    constr 
_refine_ls_extinction_method     none 
_refine_ls_extinction_coef       . 
_refine_ls_number_reflns         2504 
_refine_ls_number_parameters     178 
_refine_ls_number_restraints     0 
_refine_ls_R_factor_all          0.0290 
_refine_ls_R_factor_gt           0.0257 
_refine_ls_wR_factor_ref         0.0798 
_refine_ls_wR_factor_gt          0.0771 
_refine_ls_goodness_of_fit_ref   1.024 
_refine_ls_restrained_S_all      1.024 
_refine_ls_shift/su_max          0.000 
_refine_ls_shift/su_mean         0.000 
  
loop_ 
_atom_site_label 
_atom_site_type_symbol 
_atom_site_fract_x 
_atom_site_fract_y 
_atom_site_fract_z 
_atom_site_U_iso_or_equiv 
_atom_site_adp_type 
_atom_site_occupancy 
_atom_site_site_symmetry_order 
_atom_site_calc_flag 
_atom_site_refinement_flags_posn 
_atom_site_refinement_flags_adp 
_atom_site_refinement_flags_occupancy 
_atom_site_disorder_assembly 
_atom_site_disorder_group 
Fe Fe 0.500000 0.000000 0.500000 0.01716(10) Uani 1 2 d S . P . . 
F1 F 0.58445(8) 0.33474(13) 0.05436(8) 0.0353(2) Uani 1 1 d . . . . . 
F2 F 0.46312(10) 0.34838(14) -0.16555(8) 0.0431(3) Uani 1 1 d . . . . . 
F3 F 0.25944(9) 0.16288(16) -0.23860(7) 0.0425(3) Uani 1 1 d . . . . . 
F4 F 0.18346(8) -0.04675(15) -0.09406(9) 0.0413(2) Uani 1 1 d . . . . . 
F5 F 0.30323(9) -0.05822(15) 0.12751(8) 0.0399(2) Uani 1 1 d . . . . . 
O1 O 0.51128(9) 0.12120(14) 0.20569(8) 0.0259(2) Uani 1 1 d . . . . . 
O2 O 0.39983(10) 0.32910(15) 0.25974(9) 0.0354(3) Uani 1 1 d . . . . . 
C1 C 0.63926(11) 0.05294(19) 0.43342(11) 0.0226(3) Uani 1 1 d . . . . . 
H1A H 0.670686 -0.024921 0.382133 0.027 Uiso 1 1 calc R U . . . 
C2 C 0.67735(12) 0.0575(2) 0.55323(12) 0.0290(3) Uani 1 1 d . . . . . 
H2A H 0.739323 -0.019563 0.601420 0.035 Uiso 1 1 calc R U . . . 
C3 C 0.61118(14) 0.1864(2) 0.59331(12) 0.0310(3) Uani 1 1 d . . . . . 
H3A H 0.618522 0.215403 0.674532 0.037 Uiso 1 1 calc R U . . . 
C4 C 0.53049(14) 0.26384(18) 0.49952(11) 0.0260(3) Uani 1 1 d . . . . . 
H4A H 0.472526 0.358993 0.502385 0.031 Uiso 1 1 calc R U . . . 
C5 C 0.54801(11) 0.18225(17) 0.39970(10) 0.0194(2) Uani 1 1 d . . . . . 
C6 C 0.47677(11) 0.22357(17) 0.28573(11) 0.0208(3) Uani 1 1 d . . . . . 
C7 C 0.44440(12) 0.14082(18) 0.09554(11) 0.0228(3) Uani 1 1 d . . . . . 
C8 C 0.48362(12) 0.24428(19) 0.01995(11) 0.0240(3) Uani 1 1 d . . . . . 
C9 C 0.42238(13) 0.2519(2) -0.09272(11) 0.0274(3) Uani 1 1 d . . . . . 
C10 C 0.32029(13) 0.1556(2) -0.13010(11) 0.0286(3) Uani 1 1 d . . . . . 
C11 C 0.28044(12) 0.0499(2) -0.05636(13) 0.0277(3) Uani 1 1 d . . . . . 
C12 C 0.34198(12) 0.0445(2) 0.05627(12) 0.0259(3) Uani 1 1 d . . . . . 
  
loop_ 
_atom_site_aniso_label 
_atom_site_aniso_U_11 
_atom_site_aniso_U_22 
_atom_site_aniso_U_33 
_atom_site_aniso_U_23 
_atom_site_aniso_U_13 
_atom_site_aniso_U_12 
Fe 0.02048(15) 0.01766(15) 0.01271(14) -0.00079(8) 0.00311(10) -0.00504(9) 
F1 0.0317(5) 0.0359(5) 0.0355(5) 0.0004(4) 0.0032(4) -0.0060(4) 
F2 0.0536(6) 0.0502(6) 0.0282(5) 0.0154(4) 0.0154(4) 0.0075(5) 
F3 0.0385(5) 0.0669(7) 0.0159(4) -0.0054(4) -0.0044(4) 0.0203(5) 
F4 0.0239(4) 0.0515(6) 0.0449(6) -0.0171(5) 0.0021(4) -0.0030(4) 
F5 0.0376(5) 0.0471(6) 0.0377(5) 0.0085(4) 0.0142(4) -0.0047(4) 
O1 0.0266(5) 0.0347(5) 0.0146(4) 0.0011(4) 0.0016(4) 0.0111(4) 
O2 0.0409(6) 0.0377(6) 0.0260(5) 0.0024(4) 0.0060(4) 0.0186(5) 
C1 0.0178(6) 0.0282(7) 0.0212(6) 0.0047(5) 0.0037(5) -0.0025(5) 
C2 0.0234(6) 0.0374(8) 0.0220(6) 0.0066(6) -0.0021(5) -0.0116(6) 
C3 0.0420(8) 0.0318(8) 0.0176(6) -0.0039(5) 0.0046(6) -0.0213(6) 
C4 0.0380(7) 0.0184(6) 0.0236(6) -0.0049(5) 0.0118(5) -0.0097(6) 
C5 0.0214(6) 0.0194(6) 0.0174(6) 0.0007(4) 0.0053(5) -0.0047(5) 
C6 0.0231(6) 0.0208(6) 0.0192(6) 0.0011(5) 0.0067(5) -0.0012(5) 
C7 0.0234(6) 0.0275(7) 0.0163(6) -0.0003(5) 0.0028(5) 0.0082(5) 
C8 0.0239(6) 0.0249(7) 0.0220(6) -0.0006(5) 0.0037(5) 0.0043(5) 
C9 0.0334(7) 0.0303(7) 0.0196(6) 0.0046(5) 0.0087(5) 0.0114(6) 
C10 0.0276(7) 0.0390(8) 0.0158(6) -0.0042(5) -0.0004(5) 0.0162(6) 
C11 0.0192(6) 0.0345(7) 0.0276(7) -0.0093(6) 0.0025(5) 0.0066(6) 
C12 0.0241(6) 0.0301(7) 0.0243(7) 0.0007(5) 0.0075(5) 0.0056(5) 
  
_geom_special_details 
; 
 All esds (except the esd in the dihedral angle between two l.s. planes) 
 are estimated using the full covariance matrix.  The cell esds are taken 
 into account individually in the estimation of esds in distances, angles 
 and torsion angles; correlations between esds in cell parameters are only 
 used when they are defined by crystal symmetry.  An approximate (isotropic) 
 treatment of cell esds is used for estimating esds involving l.s. planes. 
; 
  
loop_ 
_geom_bond_atom_site_label_1 
_geom_bond_atom_site_label_2 
_geom_bond_distance 
_geom_bond_site_symmetry_2 
_geom_bond_publ_flag 
Fe C5 2.0259(12) . ? 
Fe C5 2.0259(12) 3_656 ? 
Fe C4 2.0408(14) 3_656 ? 
Fe C4 2.0408(14) . ? 
Fe C1 2.0431(13) 3_656 ? 
Fe C1 2.0431(13) . ? 
Fe C2 2.0595(14) . ? 
Fe C2 2.0595(14) 3_656 ? 
Fe C3 2.0619(13) 3_656 ? 
Fe C3 2.0620(13) . ? 
F1 C8 1.3390(16) . ? 
F2 C9 1.3345(17) . ? 
F3 C10 1.3371(15) . ? 
F4 C11 1.3333(18) . ? 
F5 C12 1.3347(18) . ? 
O1 C7 1.3822(15) . ? 
O1 C6 1.3907(16) . ? 
O2 C6 1.1885(17) . ? 
C1 C2 1.4189(19) . ? 
C1 C5 1.4341(19) . ? 
C1 H1A 1.0000 . ? 
C2 C3 1.414(2) . ? 
C2 H2A 1.0000 . ? 
C3 C4 1.415(2) . ? 
C3 H3A 1.0000 . ? 
C4 C5 1.4315(18) . ? 
C4 H4A 1.0000 . ? 
C5 C6 1.4638(17) . ? 
C7 C12 1.383(2) . ? 
C7 C8 1.381(2) . ? 
C8 C9 1.3823(18) . ? 
C9 C10 1.377(2) . ? 
C10 C11 1.377(2) . ? 
C11 C12 1.382(2) . ? 
  
loop_ 
_geom_angle_atom_site_label_1 
_geom_angle_atom_site_label_2 
_geom_angle_atom_site_label_3 
_geom_angle 
_geom_angle_site_symmetry_1 
_geom_angle_site_symmetry_3 
_geom_angle_publ_flag 
C5 Fe C5 180.0 . 3_656 ? 
C5 Fe C4 138.78(5) . 3_656 ? 
C5 Fe C4 41.22(5) 3_656 3_656 ? 
C5 Fe C4 41.22(5) . . ? 
C5 Fe C4 138.78(5) 3_656 . ? 
C4 Fe C4 180.0 3_656 . ? 
C5 Fe C1 138.73(5) . 3_656 ? 
C5 Fe C1 41.27(5) 3_656 3_656 ? 
C4 Fe C1 69.28(6) 3_656 3_656 ? 
C4 Fe C1 110.72(6) . 3_656 ? 
C5 Fe C1 41.27(5) . . ? 
C5 Fe C1 138.73(5) 3_656 . ? 
C4 Fe C1 110.72(6) 3_656 . ? 
C4 Fe C1 69.28(6) . . ? 
C1 Fe C1 180.0 3_656 . ? 
C5 Fe C2 68.34(5) . . ? 
C5 Fe C2 111.66(5) 3_656 . ? 
C4 Fe C2 111.83(6) 3_656 . ? 
C4 Fe C2 68.17(6) . . ? 
C1 Fe C2 139.53(5) 3_656 . ? 
C1 Fe C2 40.47(5) . . ? 
C5 Fe C2 111.66(5) . 3_656 ? 
C5 Fe C2 68.34(5) 3_656 3_656 ? 
C4 Fe C2 68.17(6) 3_656 3_656 ? 
C4 Fe C2 111.83(6) . 3_656 ? 
C1 Fe C2 40.47(5) 3_656 3_656 ? 
C1 Fe C2 139.53(5) . 3_656 ? 
C2 Fe C2 180.0 . 3_656 ? 
C5 Fe C3 111.75(5) . 3_656 ? 
C5 Fe C3 68.26(5) 3_656 3_656 ? 
C4 Fe C3 40.34(6) 3_656 3_656 ? 
C4 Fe C3 139.66(6) . 3_656 ? 
C1 Fe C3 68.22(6) 3_656 3_656 ? 
C1 Fe C3 111.77(6) . 3_656 ? 
C2 Fe C3 139.86(7) . 3_656 ? 
C2 Fe C3 40.14(7) 3_656 3_656 ? 
C5 Fe C3 68.25(5) . . ? 
C5 Fe C3 111.75(5) 3_656 . ? 
C4 Fe C3 139.66(6) 3_656 . ? 
C4 Fe C3 40.34(6) . . ? 
C1 Fe C3 111.78(6) 3_656 . ? 
C1 Fe C3 68.22(6) . . ? 
C2 Fe C3 40.14(7) . . ? 
C2 Fe C3 139.86(7) 3_656 . ? 
C3 Fe C3 180.0 3_656 . ? 
C7 O1 C6 115.56(10) . . ? 
C2 C1 C5 107.08(13) . . ? 
C2 C1 Fe 70.39(8) . . ? 
C5 C1 Fe 68.72(7) . . ? 
C2 C1 H1A 126.5 . . ? 
C5 C1 H1A 126.5 . . ? 
Fe C1 H1A 126.5 . . ? 
C3 C2 C1 108.69(13) . . ? 
C3 C2 Fe 70.02(8) . . ? 
C1 C2 Fe 69.15(7) . . ? 
C3 C2 H2A 125.6 . . ? 
C1 C2 H2A 125.6 . . ? 
Fe C2 H2A 125.6 . . ? 
C2 C3 C4 108.64(12) . . ? 
C2 C3 Fe 69.83(8) . . ? 
C4 C3 Fe 69.03(8) . . ? 
C2 C3 H3A 125.7 . . ? 
C4 C3 H3A 125.7 . . ? 
Fe C3 H3A 125.7 . . ? 
C3 C4 C5 107.38(13) . . ? 
C3 C4 Fe 70.64(8) . . ? 
C5 C4 Fe 68.83(7) . . ? 
C3 C4 H4A 126.3 . . ? 
C5 C4 H4A 126.3 . . ? 
Fe C4 H4A 126.3 . . ? 
C4 C5 C1 108.20(12) . . ? 
C4 C5 C6 123.22(12) . . ? 
C1 C5 C6 128.49(12) . . ? 
C4 C5 Fe 69.95(7) . . ? 
C1 C5 Fe 70.01(7) . . ? 
C6 C5 Fe 123.04(9) . . ? 
O2 C6 O1 121.91(12) . . ? 
O2 C6 C5 127.45(13) . . ? 
O1 C6 C5 110.64(11) . . ? 
O1 C7 C12 120.36(13) . . ? 
O1 C7 C8 120.79(12) . . ? 
C12 C7 C8 118.59(12) . . ? 
F1 C8 C9 118.83(13) . . ? 
F1 C8 C7 120.12(12) . . ? 
C9 C8 C7 121.01(13) . . ? 
F2 C9 C8 120.39(14) . . ? 
F2 C9 C10 120.05(13) . . ? 
C8 C9 C10 119.54(13) . . ? 
F3 C10 C11 119.39(14) . . ? 
F3 C10 C9 120.25(14) . . ? 
C11 C10 C9 120.36(12) . . ? 
F4 C11 C10 119.91(13) . . ? 
F4 C11 C12 120.56(15) . . ? 
C10 C11 C12 119.54(14) . . ? 
F5 C12 C7 119.63(13) . . ? 
F5 C12 C11 119.40(14) . . ? 
C7 C12 C11 120.95(14) . . ? 
  
loop_ 
_geom_torsion_atom_site_label_1 
_geom_torsion_atom_site_label_2 
_geom_torsion_atom_site_label_3 
_geom_torsion_atom_site_label_4 
_geom_torsion 
_geom_torsion_site_symmetry_1 
_geom_torsion_site_symmetry_2 
_geom_torsion_site_symmetry_3 
_geom_torsion_site_symmetry_4 
_geom_torsion_publ_flag 
C5 C1 C2 C3 0.15(15) . . . . ? 
Fe C1 C2 C3 -59.01(10) . . . . ? 
C5 C1 C2 Fe 59.17(9) . . . . ? 
C1 C2 C3 C4 0.23(16) . . . . ? 
Fe C2 C3 C4 -58.24(10) . . . . ? 
C1 C2 C3 Fe 58.48(10) . . . . ? 
C2 C3 C4 C5 -0.52(16) . . . . ? 
Fe C3 C4 C5 -59.26(9) . . . . ? 
C2 C3 C4 Fe 58.74(10) . . . . ? 
C3 C4 C5 C1 0.62(15) . . . . ? 
Fe C4 C5 C1 -59.79(9) . . . . ? 
C3 C4 C5 C6 177.46(12) . . . . ? 
Fe C4 C5 C6 117.05(12) . . . . ? 
C3 C4 C5 Fe 60.41(9) . . . . ? 
C2 C1 C5 C4 -0.48(15) . . . . ? 
Fe C1 C5 C4 59.76(9) . . . . ? 
C2 C1 C5 C6 -177.10(12) . . . . ? 
Fe C1 C5 C6 -116.87(13) . . . . ? 
C2 C1 C5 Fe -60.23(9) . . . . ? 
C7 O1 C6 O2 -4.77(19) . . . . ? 
C7 O1 C6 C5 175.77(11) . . . . ? 
C4 C5 C6 O2 2.2(2) . . . . ? 
C1 C5 C6 O2 178.38(14) . . . . ? 
Fe C5 C6 O2 88.61(17) . . . . ? 
C4 C5 C6 O1 -178.36(12) . . . . ? 
C1 C5 C6 O1 -2.19(19) . . . . ? 
Fe C5 C6 O1 -91.97(12) . . . . ? 
C6 O1 C7 C12 -85.60(15) . . . . ? 
C6 O1 C7 C8 100.29(15) . . . . ? 
O1 C7 C8 F1 -3.61(19) . . . . ? 
C12 C7 C8 F1 -177.82(13) . . . . ? 
O1 C7 C8 C9 174.14(12) . . . . ? 
C12 C7 C8 C9 -0.1(2) . . . . ? 
F1 C8 C9 F2 -0.2(2) . . . . ? 
C7 C8 C9 F2 -178.02(13) . . . . ? 
F1 C8 C9 C10 178.13(13) . . . . ? 
C7 C8 C9 C10 0.4(2) . . . . ? 
F2 C9 C10 F3 -2.3(2) . . . . ? 
C8 C9 C10 F3 179.35(12) . . . . ? 
F2 C9 C10 C11 177.24(13) . . . . ? 
C8 C9 C10 C11 -1.1(2) . . . . ? 
F3 C10 C11 F4 1.5(2) . . . . ? 
C9 C10 C11 F4 -178.02(13) . . . . ? 
F3 C10 C11 C12 -178.86(12) . . . . ? 
C9 C10 C11 C12 1.6(2) . . . . ? 
O1 C7 C12 F5 4.9(2) . . . . ? 
C8 C7 C12 F5 179.13(13) . . . . ? 
O1 C7 C12 C11 -173.67(12) . . . . ? 
C8 C7 C12 C11 0.6(2) . . . . ? 
F4 C11 C12 F5 -0.3(2) . . . . ? 
C10 C11 C12 F5 -179.91(13) . . . . ? 
F4 C11 C12 C7 178.30(13) . . . . ? 
C10 C11 C12 C7 -1.4(2) . . . . ? 
  
_refine_diff_density_max         0.324 
_refine_diff_density_min         -0.243 
_refine_diff_density_rms         0.049 
  
_shelx_res_file 
; 
TITL 10F in P2(1)/n 
    10F.res 
    created by SHELXL-2018/3 at 15:32:03 on 10-Feb-2022 
CELL 0.71073  11.72150   7.61450  12.23690  90.0000 104.8952  90.0000 
ZERR    2.00   0.00040   0.00020   0.00030   0.0000   0.0013   0.0000 
LATT 1 
SYMM 0.5-X, 0.5+Y, 0.5-Z 
SFAC C  H  O  F  Fe 
UNIT 48  16  8  20  2 
L.S. 6 
ACTA 
BOND $H 
CONF 
FMAP 2 
PLAN 0 
OMIT 0 0 2 
SIZE 0.13 0.17 0.24 
TEMP -123.150 
WGHT    0.051800    0.313000 
FVAR       0.28309 
FE    5    0.500000    0.000000    0.500000    10.50000    0.02048    0.01766 = 
         0.01271   -0.00079    0.00311   -0.00504 
F1    4    0.584455    0.334737    0.054357    11.00000    0.03169    0.03587 = 
         0.03548    0.00041    0.00321   -0.00599 
F2    4    0.463120    0.348380   -0.165553    11.00000    0.05360    0.05023 = 
         0.02816    0.01544    0.01541    0.00749 
F3    4    0.259435    0.162878   -0.238604    11.00000    0.03850    0.06690 = 
         0.01592   -0.00536   -0.00443    0.02033 
F4    4    0.183459   -0.046751   -0.094057    11.00000    0.02389    0.05149 = 
         0.04486   -0.01712    0.00210   -0.00298 
F5    4    0.303233   -0.058220    0.127505    11.00000    0.03756    0.04706 = 
         0.03767    0.00846    0.01417   -0.00473 
O1    3    0.511279    0.121204    0.205692    11.00000    0.02655    0.03466 = 
         0.01459    0.00106    0.00159    0.01106 
O2    3    0.399829    0.329096    0.259743    11.00000    0.04086    0.03774 = 
         0.02605    0.00240    0.00597    0.01861 
C1    1    0.639256    0.052942    0.433422    11.00000    0.01783    0.02818 = 
         0.02118    0.00469    0.00371   -0.00252 
AFIX  13 
H1A   2    0.670686   -0.024921    0.382133    11.00000   -1.20000 
AFIX   0 
C2    1    0.677347    0.057544    0.553226    11.00000    0.02342    0.03737 = 
         0.02195    0.00656   -0.00211   -0.01157 
AFIX  13 
H2A   2    0.739323   -0.019563    0.601420    11.00000   -1.20000 
AFIX   0 
C3    1    0.611176    0.186404    0.593311    11.00000    0.04203    0.03181 = 
         0.01756   -0.00389    0.00456   -0.02132 
AFIX  13 
H3A   2    0.618522    0.215403    0.674532    11.00000   -1.20000 
AFIX   0 
C4    1    0.530487    0.263838    0.499523    11.00000    0.03803    0.01843 = 
         0.02356   -0.00486    0.01179   -0.00972 
AFIX  13 
H4A   2    0.472526    0.358993    0.502385    11.00000   -1.20000 
AFIX   0 
C5    1    0.548013    0.182253    0.399699    11.00000    0.02142    0.01943 = 
         0.01743    0.00069    0.00526   -0.00468 
C6    1    0.476767    0.223573    0.285729    11.00000    0.02311    0.02078 = 
         0.01925    0.00111    0.00674   -0.00116 
C7    1    0.444398    0.140822    0.095543    11.00000    0.02335    0.02745 = 
         0.01631   -0.00031    0.00279    0.00819 
C8    1    0.483622    0.244280    0.019947    11.00000    0.02389    0.02489 = 
         0.02197   -0.00062    0.00369    0.00428 
C9    1    0.422375    0.251899   -0.092721    11.00000    0.03336    0.03027 = 
         0.01965    0.00463    0.00871    0.01143 
C10   1    0.320294    0.155581   -0.130104    11.00000    0.02763    0.03899 = 
         0.01575   -0.00421   -0.00039    0.01620 
C11   1    0.280444    0.049938   -0.056363    11.00000    0.01922    0.03446 = 
         0.02761   -0.00928    0.00253    0.00655 
C12   1    0.341984    0.044481    0.056269    11.00000    0.02407    0.03012 = 
         0.02428    0.00069    0.00752    0.00562 
  
HKLF 4 
  
  
  
  
REM  10F in P2(1)/n 
REM wR2 = 0.079790, GooF = S = 1.02418, Restrained GooF = 1.02418 for all data 
REM R1 = 0.025709 for 2283 Fo > 4sig(Fo) and 0.028964 for all 2504 data 
REM 178 parameters refined using 0 restraints 
  
END 
  
WGHT      0.0333      0.5411 
  
REM Highest difference peak  0.324,  deepest hole -0.243,  1-sigma level  0.049 
Q1    1   0.3057  0.0626  0.0019  11.00000  0.05    0.32 
Q2    1   0.3997  0.0902  0.0759  11.00000  0.05    0.31 
Q3    1   0.6699  0.0530  0.4936  11.00000  0.05    0.30 
Q4    1   0.4807  0.1642  0.0552  11.00000  0.05    0.30 
Q5    1   0.4626  0.2281 -0.0377  11.00000  0.05    0.29 
Q6    1   0.3153  0.0734 -0.1009  11.00000  0.05    0.29 
Q7    1   0.3676  0.2286 -0.1013  11.00000  0.05    0.28 
Q8    1   0.6001  0.1188  0.4133  11.00000  0.05    0.28 
Q9    1   0.6357  0.1031  0.5748  11.00000  0.05    0.28 
Q10   1   0.5150  0.2053  0.3483  11.00000  0.05    0.28 
Q11   1   0.4411  0.2805 -0.0297  11.00000  0.05    0.25 
Q12   1   0.5393  0.2268  0.4470  11.00000  0.05    0.23 
Q13   1   0.4533  0.1158  0.4856  11.00000  0.05    0.22 
Q14   1   0.5664  0.2189  0.5514  11.00000  0.05    0.21 
Q15   1   0.4857  0.1394  0.1522  11.00000  0.05    0.20 
Q16   1   0.5249  0.2822  0.0331  11.00000  0.05    0.18 
Q17   1   0.3341 -0.0178  0.0798  11.00000  0.05    0.18 
Q18   1   0.5563  0.0849  0.4997  11.00000  0.05    0.18 
Q19   1   0.2400  0.0023 -0.0743  11.00000  0.05    0.18 
Q20   1   0.4379  0.3373  0.2434  11.00000  0.05    0.16 
; 
_shelx_res_checksum              94160 
  
_shelx_hkl_file 
; 
   3   0   0    0.33    0.18 
   3   0   0    0.25    0.17 
  -3   0   0    0.58    0.16 
  -3   0   0    0.07    0.15 
  -3   0   0   -0.12    0.17 
  -3   0   0    0.20    0.16 
   4   0   0  508.65   22.14 
  -4   0   0  507.08   22.04 
  -4   0   0  484.54   22.15 
   4   0   0  487.87   22.11 
  -5   0   0   -0.31    0.21 
   5   0   0   -0.13    0.22 
   5   0   0    0.01    0.23 
  -5   0   0    0.35    0.28 
   5   0   0   -0.19    0.25 
  -5   0   0    0.18    0.12 
  -5   0   0   -0.09    0.23 
  -5   0   0    0.12    0.24 
   6   0   0  230.59    9.95 
  -6   0   0  218.40    9.77 
  -6   0   0  224.61    9.69 
  -6   0   0  203.16    9.67 
  -6   0   0  216.85    9.58 
   6   0   0  235.16    9.75 
   6   0   0  198.93    9.69 
  -6   0   0  195.99    9.72 
  -7   0   0    0.01    0.23 
  -7   0   0    0.12    0.31 
   7   0   0    0.42    0.30 
   7   0   0    0.04    0.28 
   7   0   0   -0.57    0.22 
  -7   0   0    0.03    0.10 
  -7   0   0    0.31    0.31 
  -8   0   0    2.01    0.46 
   8   0   0    0.90    0.33 
   8   0   0    0.89    0.30 
  -8   0   0    1.09    0.32 
  -8   0   0    1.34    0.14 
  -8   0   0    0.98    0.30 
  -8   0   0    0.76    0.41 
   8   0   0    1.01    0.33 
  -9   0   0   -0.33    0.36 
   9   0   0    0.14    0.35 
   9   0   0   -0.13    0.33 
  -9   0   0    0.29    0.31 
  -9   0   0   -0.19    0.36 
  -9   0   0   -0.66    0.25 
  10   0   0   58.18    2.90 
 -10   0   0   60.95    2.83 
  10   0   0   57.96    2.91 
 -10   0   0   55.70    2.96 
 -10   0   0   57.41    3.02 
 -10   0   0   56.71    2.80 
 -11   0   0    0.06    0.47 
  11   0   0    0.09    0.39 
 -11   0   0    0.04    0.44 
 -11   0   0   -0.30    0.30 
  11   0   0    0.44    0.38 
 -11   0   0    0.45    0.36 
 -12   0   0   33.22    1.78 
  12   0   0   35.71    2.06 
 -12   0   0   32.44    2.02 
 -12   0   0   36.18    2.15 
  12   0   0   31.89    1.93 
 -12   0   0   33.43    1.80 
 -13   0   0    0.01    0.54 
 -13   0   0   -0.07    0.33 
 -13   0   0   -0.01    0.32 
 -13   0   0   -0.13    0.50 
  13   0   0    0.48    0.48 
  13   0   0   -0.54    0.40 
 -14   0   0    0.32    0.57 
 -14   0   0    0.19    0.34 
 -14   0   0    0.88    0.69 
 -14   0   0    0.16    0.35 
  14   0   0    0.54    0.56 
   0  -1   0    0.02    0.06 
   0   1   0    0.13    0.06 
   0   1   0    0.02    0.05 
   0   1   0   -0.07    0.10 
   2  -1   0   27.10    1.25 
   2  -1   0   26.72    1.25 
   2  -1   0   26.51    1.26 
  -2  -1   0   25.61    1.27 
  -2  -1   0   25.68    1.29 
  -2  -1   0   26.45    1.28 
   2   1   0   27.49    1.28 
   2   1   0   26.11    1.27 
   2   1   0   26.25    1.29 
  -2   1   0   26.39    1.26 
  -2   1   0   27.14    1.22 
  -2   1   0   27.68    1.24 
   2   1   0   26.92    1.28 
  -2   1   0   24.87    1.23 
  -3  -1   0    4.00    0.38 
  -3  -1   0    3.90    0.38 
   3  -1   0    4.05    0.41 
   3  -1   0    4.21    0.34 
  -3  -1   0    4.90    0.44 
   3  -1   0    4.45    0.35 
  -3  -1   0    4.24    0.37 
  -3   1   0    4.78    0.32 
  -3   1   0    5.49    0.36 
  -3   1   0    4.74    0.33 
  -3   1   0    4.45    0.25 
   3   1   0    4.27    0.38 
   3   1   0    4.86    0.41 
   3   1   0    4.37    0.39 
   3   1   0    4.09    0.38 
  -3   1   0    3.89    0.37 
  -4  -1   0    0.55    0.22 
   4  -1   0    0.07    0.18 
   4  -1   0    0.08    0.17 
   4  -1   0    0.20    0.19 
  -4  -1   0   -0.07    0.20 
  -4  -1   0   -0.06    0.24 
  -4  -1   0    0.08    0.19 
  -4   1   0    0.00    0.16 
  -4   1   0   -0.14    0.15 
  -4   1   0    0.18    0.07 
  -4   1   0   -0.14    0.21 
   4   1   0    0.36    0.23 
   4   1   0    0.15    0.23 
  -4   1   0   -0.14    0.17 
   4   1   0    0.07    0.21 
  -5  -1   0  588.87   25.08 
   5  -1   0  599.66   25.10 
   5  -1   0  559.71   25.06 
  -5  -1   0  549.07   25.10 
   5  -1   0  555.42   25.06 
  -5  -1   0  557.46   25.14 
  -5  -1   0  545.67   25.07 
  -5   1   0  531.97   25.09 
  -5   1   0  590.18   25.04 
   5   1   0  537.79   25.08 
   5   1   0  552.14   25.09 
  -5   1   0  564.71   25.09 
   5   1   0  588.09   25.11 
   6  -1   0   55.61    2.65 
   6  -1   0   58.04    2.65 
  -6  -1   0   47.88    2.57 
   6  -1   0   50.34    2.58 
  -6  -1   0   52.83    2.64 
  -6  -1   0   54.11    2.69 
  -6   1   0   55.55    2.64 
   6   1   0   57.67    2.64 
  -6   1   0   56.50    2.56 
  -6   1   0   50.74    2.63 
  -6   1   0   56.56    2.56 
   6   1   0   54.25    2.62 
   6   1   0   58.97    2.66 
   7  -1   0  128.48    5.46 
   7  -1   0  122.07    5.35 
  -7  -1   0  112.87    5.43 
  -7  -1   0  121.88    5.35 
  -7  -1   0  117.29    5.33 
  -7  -1   0  115.42    5.40 
   7  -1   0  107.77    5.32 
  -7   1   0  109.30    5.38 
  -7   1   0  123.21    5.29 
   7   1   0  112.66    5.36 
   7   1   0  103.32    5.34 
  -7   1   0  111.91    5.38 
  -7   1   0  119.78    5.29 
   7   1   0  117.12    5.40 
   8  -1   0    2.92    0.48 
   8  -1   0    2.35    0.40 
  -8  -1   0    2.55    0.55 
  -8  -1   0    2.79    0.41 
  -8  -1   0    2.44    0.41 
  -8  -1   0    1.96    0.42 
   8  -1   0    2.37    0.42 
  -8   1   0    2.30    0.45 
   8   1   0    2.44    0.45 
   8   1   0    3.34    0.48 
  -8   1   0    2.26    0.42 
  -8   1   0    2.07    0.34 
   8   1   0    2.31    0.44 
  -9  -1   0   48.05    2.64 
  -9  -1   0   53.54    2.57 
   9  -1   0   51.88    2.59 
   9  -1   0   53.68    2.60 
  -9  -1   0   49.41    2.71 
  -9  -1   0   54.97    2.41 
  -9  -1   0   48.22    2.71 
  -9   1   0   52.73    2.49 
  -9   1   0   50.15    2.64 
  -9   1   0   57.55    2.51 
   9   1   0   47.15    2.59 
  -9   1   0   51.45    2.66 
   9   1   0   50.43    2.61 
 -10  -1   0    1.23    0.42 
 -10  -1   0    0.70    0.36 
 -10  -1   0    1.26    0.53 
 -10  -1   0    1.42    0.45 
  10  -1   0    1.62    0.45 
  10  -1   0    1.62    0.46 
 -10  -1   0    1.87    0.24 
 -10   1   0    1.05    0.47 
  10   1   0    0.40    0.44 
  10   1   0    1.66    0.49 
 -10   1   0    1.29    0.36 
 -10   1   0    1.58    0.47 
 -10   1   0    0.73    0.32 
 -11  -1   0    2.43    0.25 
  11  -1   0    1.12    0.44 
  11  -1   0    1.78    0.50 
 -11  -1   0    1.85    0.63 
 -11  -1   0    1.79    0.59 
 -11  -1   0    1.88    0.43 
 -11  -1   0    2.09    0.47 
 -11   1   0    1.66    0.39 
 -11   1   0    1.95    0.40 
  11   1   0    2.79    0.57 
  11   1   0    1.24    0.51 
 -11   1   0    1.92    0.58 
 -11   1   0    1.32    0.56 
 -12  -1   0    0.11    0.53 
  12  -1   0    0.13    0.41 
 -12  -1   0    0.57    0.39 
 -12  -1   0   -0.01    0.46 
  12  -1   0   -0.54    0.41 
 -12  -1   0    0.10    0.35 
 -12   1   0    0.27    0.52 
  12   1   0   -0.46    0.42 
 -12   1   0    0.17    0.31 
 -12   1   0    0.43    0.58 
  12   1   0   -0.04    0.48 
  13  -1   0   22.59    1.54 
 -13  -1   0   20.72    1.36 
  13  -1   0   25.42    1.57 
 -13  -1   0   23.22    1.40 
 -13  -1   0   22.58    1.67 
 -13  -1   0   21.59    1.75 
  13   1   0   24.51    1.61 
 -13   1   0   23.19    1.30 
 -13   1   0   23.95    1.68 
 -13   1   0   24.25    1.72 
  14  -1   0    2.48    0.65 
 -14  -1   0    2.27    0.74 
 -14  -1   0    3.07    0.51 
 -14  -1   0    2.58    0.53 
  14   1   0    3.19    0.67 
 -14   1   0    3.00    0.75 
 -14   1   0    2.33    0.72 
 -14   1   0    3.11    0.44 
   0  -2   0    2.73    0.28 
   0  -2   0    2.93    0.29 
   0  -2   0    2.78    0.22 
   0   2   0    2.06    0.24 
   0   2   0    2.16    0.25 
   0   2   0    2.89    0.21 
   1  -2   0    3.90    0.35 
   1  -2   0    3.95    0.34 
  -1  -2   0    4.16    0.38 
  -1  -2   0    3.78    0.33 
  -1  -2   0    4.27    0.38 
   1   2   0    4.63    0.32 
   1   2   0    4.09    0.38 
   1   2   0    3.88    0.34 
  -1   2   0    3.49    0.32 
   2   2   0  633.00   28.17 
   3  -2   0  115.47    5.15 
  -3  -2   0  118.92    5.20 
  -3  -2   0  115.31    5.21 
   3  -2   0  114.32    5.18 
   3  -2   0  116.11    5.16 
  -3  -2   0  115.76    5.19 
  -3   2   0  109.82    5.13 
   3   2   0  109.39    5.19 
  -3   2   0  119.59    5.12 
   3   2   0  112.27    5.19 
   3   2   0  115.78    5.20 
  -3   2   0  106.62    5.13 
  -3   2   0  107.28    5.17 
   3   2   0  119.64    5.19 
  -4  -2   0   12.66    0.80 
  -4  -2   0   12.40    0.85 
  -4  -2   0   11.76    0.78 
   4  -2   0   11.99    0.74 
   4  -2   0   11.91    0.74 
   4  -2   0   13.13    0.78 
   4   2   0   12.23    0.80 
  -4   2   0   11.26    0.69 
  -4   2   0   11.66    0.69 
   4   2   0   13.72    0.80 
   4   2   0   13.37    0.82 
  -4   2   0   13.80    0.72 
  -4   2   0   12.71    0.78 
  -5  -2   0   35.47    1.90 
  -5  -2   0   38.28    1.98 
   5  -2   0   36.67    1.86 
  -5  -2   0   36.35    1.89 
   5  -2   0   42.23    1.92 
   5  -2   0   40.11    1.87 
   5   2   0   37.01    1.90 
   5   2   0   36.62    1.92 
  -5   2   0   39.42    1.92 
   5   2   0   39.36    1.93 
  -5   2   0   41.90    1.88 
  -5   2   0   39.62    1.82 
  -5   2   0   35.81    1.82 
  -6  -2   0  424.50   19.40 
  -6  -2   0  394.05   19.39 
  -6  -2   0  410.38   19.57 
   6  -2   0  417.75   19.37 
   6  -2   0  479.01   19.44 
   6  -2   0  477.62   19.63 
  -6   2   0  442.61   19.32 
  -6   2   0  446.50   19.39 
  -6   2   0  428.56   19.32 
   6   2   0  444.88   19.43 
  -6   2   0  443.94   19.43 
   6   2   0  403.47   19.41 
   6   2   0  428.08   19.43 
  -7  -2   0   58.02    2.71 
  -7  -2   0   59.55    2.73 
  -7  -2   0   51.07    2.78 
   7  -2   0   56.09    2.68 
   7  -2   0   51.37    2.66 
   7  -2   0   56.60    2.82 
  -7   2   0   58.71    2.72 
  -7   2   0   54.70    2.73 
   7   2   0   56.68    2.74 
   7   2   0   54.32    2.73 
  -7   2   0   53.35    2.60 
  -7   2   0   56.20    2.60 
   8  -2   0    3.33    0.50 
  -8  -2   0    2.32    0.44 
  -8  -2   0    2.06    0.44 
   8  -2   0    2.46    0.42 
   8  -2   0    2.63    0.43 
  -8  -2   0    2.21    0.51 
   8   2   0    2.97    0.51 
  -8   2   0    2.58    0.34 
   8   2   0    3.53    0.51 
  -8   2   0    2.95    0.48 
  -8   2   0    2.53    0.48 
  -8   2   0    2.36    0.34 
   9  -2   0    0.07    0.31 
  -9  -2   0    0.38    0.42 
  -9  -2   0    0.39    0.36 
  -9  -2   0    0.14    0.36 
   9  -2   0   -0.08    0.32 
  -9   2   0   -0.09    0.24 
  -9   2   0    0.52    0.43 
   9   2   0    0.11    0.41 
   9   2   0   -0.43    0.39 
  -9   2   0    0.27    0.39 
 -10  -2   0   32.11    1.82 
  10  -2   0   30.18    1.79 
 -10  -2   0   30.78    1.77 
 -10  -2   0   31.32    2.00 
  10  -2   0   31.70    1.80 
 -10   2   0   36.28    1.79 
 -10   2   0   31.28    1.90 
 -10   2   0   34.46    1.68 
 -10   2   0   36.94    1.93 
  10   2   0   35.98    1.91 
  10   2   0   34.35    1.90 
  11  -2   0   22.72    1.48 
  11  -2   0   24.47    1.47 
 -11  -2   0   20.61    1.66 
 -11  -2   0   23.54    1.43 
 -11  -2   0   24.96    1.48 
 -11  -2   0   23.61    1.27 
  11   2   0   25.82    1.57 
 -11   2   0   24.37    1.59 
 -11   2   0   27.30    1.62 
  11   2   0   23.51    1.55 
 -11   2   0   23.07    1.28 
 -11   2   0   25.55    1.30 
 -12  -2   0   14.45    1.02 
 -12  -2   0   15.57    1.08 
  12  -2   0   15.00    1.13 
  12  -2   0   12.36    1.10 
 -12  -2   0   12.64    1.34 
 -12  -2   0   13.84    0.83 
 -12   2   0   15.40    0.89 
 -12   2   0   13.71    1.25 
  12   2   0   15.15    1.21 
  12   2   0   15.61    1.24 
 -12   2   0   15.58    1.28 
 -12   2   0   13.34    0.87 
 -13  -2   0    0.43    0.19 
  13  -2   0   -0.17    0.41 
  13  -2   0    0.79    0.48 
 -13   2   0    0.28    0.25 
  13   2   0    0.27    0.54 
 -13   2   0    0.81    0.56 
 -13   2   0   -0.37    0.48 
 -13   2   0    0.36    0.41 
  14  -2   0   23.13    1.49 
 -14  -2   0   18.45    1.69 
 -14  -2   0   18.80    1.36 
 -14  -2   0   19.06    1.73 
 -14   2   0   21.13    1.63 
  14   2   0   21.07    1.56 
 -14   2   0   24.41    1.66 
 -14   2   0   19.96    1.07 
   0  -3   0   -0.08    0.23 
   0  -3   0   -0.46    0.22 
   0  -3   0    0.46    0.14 
   0   3   0    0.00    0.22 
   0   3   0   -0.29    0.22 
   0   3   0    0.32    0.13 
   1  -3   0  209.96    9.50 
  -1  -3   0  209.17    9.51 
   1  -3   0  219.03    9.39 
  -1  -3   0  210.30    9.47 
   1  -3   0  222.33    9.51 
   1   3   0  213.56    9.47 
   1   3   0  199.78    9.50 
  -1   3   0  216.62    9.48 
   1   3   0  209.48    9.51 
  -1   3   0  205.69    9.48 
  -2  -3   0    1.93    0.30 
  -2  -3   0    2.26    0.34 
  -2  -3   0    2.25    0.38 
   2  -3   0    2.44    0.33 
   2  -3   0    1.74    0.30 
  -2   3   0    2.03    0.31 
   2   3   0    1.71    0.34 
   2   3   0    2.27    0.30 
  -2   3   0    2.32    0.30 
   2   3   0    2.38    0.35 
  -3  -3   0   32.30    1.56 
   3  -3   0   29.78    1.49 
   3  -3   0   30.14    1.49 
  -3  -3   0   28.43    1.53 
  -3  -3   0   28.77    1.52 
  -3   3   0   27.88    1.45 
  -3   3   0   32.66    1.46 
  -3   3   0   30.32    1.43 
  -3   3   0   27.86    1.49 
   3   3   0   28.98    1.52 
   3   3   0   30.02    1.55 
   4  -3   0    0.44    0.27 
  -4  -3   0    0.42    0.34 
   4  -3   0    0.03    0.22 
   4  -3   0   -0.10    0.24 
  -4  -3   0   -0.49    0.29 
  -4  -3   0   -0.13    0.30 
   4   3   0   -0.20    0.23 
  -4   3   0    0.42    0.25 
  -4   3   0   -0.01    0.20 
   4   3   0    0.25    0.31 
   4   3   0    0.28    0.33 
  -4   3   0    0.00    0.21 
  -4   3   0    0.20    0.15 
   5  -3   0    0.47    0.26 
  -5  -3   0    0.02    0.33 
  -5  -3   0    0.30    0.30 
   5  -3   0    0.01    0.25 
  -5  -3   0    0.82    0.32 
   5   3   0    0.00    0.30 
  -5   3   0   -0.24    0.18 
   5   3   0    0.64    0.26 
  -5   3   0    0.23    0.21 
  -5   3   0    0.27    0.24 
  -5   3   0   -0.09    0.20 
   5   3   0   -0.09    0.27 
  -6  -3   0    1.72    0.38 
   6  -3   0    2.56    0.38 
   6  -3   0    1.79    0.34 
   6  -3   0    2.10    0.35 
  -6  -3   0    2.21    0.45 
  -6  -3   0    2.50    0.44 
  -6   3   0    2.23    0.32 
  -6   3   0    1.82    0.28 
  -6   3   0    1.84    0.36 
   6   3   0    2.48    0.40 
  -6   3   0    2.13    0.29 
   6   3   0    2.17    0.44 
  -7  -3   0   18.32    1.23 
  -7  -3   0   18.37    1.12 
   7  -3   0   16.64    1.02 
  -7  -3   0   17.39    1.09 
   7  -3   0   18.18    1.08 
   7  -3   0   16.84    1.04 
  -7   3   0   16.62    0.94 
  -7   3   0   16.78    1.01 
  -7   3   0   17.07    0.93 
  -7   3   0   16.84    1.10 
   7   3   0   17.21    1.13 
   7   3   0   18.40    1.18 
   7   3   0   18.18    1.13 
  -8  -3   0   -0.38    0.33 
   8  -3   0   -0.20    0.31 
  -8  -3   0    0.33    0.39 
  -8  -3   0   -0.36    0.43 
  -8   3   0    0.23    0.39 
  -8   3   0    0.20    0.24 
   8   3   0    0.23    0.39 
  -8   3   0    0.47    0.24 
   8   3   0   -0.43    0.33 
  -8   3   0   -0.17    0.28 
   9  -3   0   40.75    2.27 
   9  -3   0   42.86    2.28 
  -9  -3   0   47.67    2.35 
  -9  -3   0   46.05    2.50 
  -9  -3   0   45.68    2.31 
  -9   3   0   43.48    2.14 
   9   3   0   41.09    2.33 
  -9   3   0   44.91    2.30 
  -9   3   0   47.75    2.39 
  -9   3   0   44.39    2.14 
   9   3   0   46.91    2.38 
  10  -3   0    1.03    0.42 
 -10  -3   0    0.35    0.53 
 -10  -3   0    0.34    0.39 
 -10  -3   0    0.82    0.45 
  10  -3   0    0.94    0.43 
 -10   3   0    0.80    0.27 
 -10   3   0    0.36    0.52 
 -10   3   0    0.84    0.41 
  10   3   0    0.42    0.58 
 -10   3   0    0.93    0.29 
  10   3   0    1.10    0.54 
  11  -3   0   29.01    1.67 
  11  -3   0   23.91    1.60 
 -11  -3   0   28.04    1.65 
 -11  -3   0   25.90    1.86 
  11   3   0   28.99    1.74 
 -11   3   0   26.92    1.39 
 -11   3   0   31.51    1.71 
  11   3   0   30.61    1.78 
 -11   3   0   26.04    1.39 
 -11   3   0   27.08    1.74 
  12  -3   0    1.89    0.55 
 -12  -3   0    0.38    0.46 
 -12  -3   0    1.37    0.39 
 -12  -3   0    1.00    0.69 
 -12   3   0    1.87    0.52 
 -12   3   0    2.00    0.28 
 -12   3   0    2.19    0.65 
  12   3   0    1.67    0.62 
 -12   3   0    1.19    0.26 
 -13  -3   0   27.58    1.75 
 -13  -3   0   27.18    2.07 
  13  -3   0   32.26    1.88 
 -13  -3   0   26.84    1.70 
  13  -3   0   27.72    1.79 
 -13  -3   0   29.70    1.55 
 -13   3   0   29.64    1.87 
 -13   3   0   28.30    1.92 
  13   3   0   33.04    1.95 
 -14  -3   0    0.65    0.67 
  14  -3   0    0.97    0.58 
 -14  -3   0    0.58    0.51 
  14   3   0    1.06    0.60 
 -14   3   0    0.85    0.53 
 -14   3   0    1.15    0.61 
   0  -4   0   32.63    1.47 
   0  -4   0   32.15    1.59 
   0  -4   0   30.75    1.59 
   0   4   0   27.69    1.56 
   0   4   0   30.87    1.57 
   1  -4   0  108.96    4.79 
  -1  -4   0  106.42    4.79 
  -1  -4   0  104.58    4.80 
  -1  -4   0  104.23    4.71 
   1  -4   0  107.69    4.78 
  -1   4   0  104.04    4.74 
   1   4   0   92.66    4.75 
   1   4   0  104.00    4.77 
  -1   4   0   99.11    4.73 
   2  -4   0   32.62    1.72 
   2  -4   0   38.42    1.77 
  -2  -4   0   32.52    1.75 
  -2  -4   0   35.08    1.72 
   2   4   0   31.23    1.74 
  -2   4   0   36.76    1.70 
   2   4   0   34.88    1.76 
  -2   4   0   34.40    1.70 
  -3  -4   0   70.28    3.35 
  -3  -4   0   70.14    3.34 
  -3  -4   0   72.55    3.33 
   3  -4   0   69.47    3.30 
   3  -4   0   73.14    3.31 
  -3   4   0   67.81    3.30 
   3   4   0   68.51    3.34 
  -3   4   0   70.26    3.25 
  -3   4   0   71.65    3.26 
   3   4   0   67.12    3.34 
   4  -4   0   38.49    1.89 
   4  -4   0   37.38    1.87 
  -4  -4   0   35.19    1.91 
  -4  -4   0   37.82    1.93 
  -4  -4   0   37.48    1.94 
  -4   4   0   36.24    1.88 
   4   4   0   36.81    1.93 
   4   4   0   36.65    1.91 
  -4   4   0   37.56    1.69 
  -4   4   0   40.30    1.82 
  -5  -4   0   10.95    0.80 
   5  -4   0    9.50    0.71 
  -5  -4   0   10.78    0.82 
  -5  -4   0    9.04    0.88 
   5  -4   0   10.00    0.72 
  -5   4   0   11.40    0.77 
   5   4   0    8.32    0.73 
  -5   4   0    9.67    0.55 
   5   4   0   10.84    0.82 
  -5   4   0   10.10    0.63 
   5   4   0    9.29    0.80 
   6  -4   0  118.24    5.67 
  -6  -4   0  122.12    5.79 
   6  -4   0  124.47    5.68 
  -6  -4   0  117.93    5.73 
  -6  -4   0  129.93    5.75 
   6   4   0  127.61    5.75 
   6   4   0  120.27    5.75 
  -6   4   0  121.17    5.56 
  -6   4   0  120.89    5.57 
   6   4   0  120.43    5.74 
  -6   4   0  128.74    5.58 
  -6   4   0  123.46    5.71 
  -7  -4   0   22.91    1.38 
  -7  -4   0   23.84    1.36 
   7  -4   0   20.80    1.30 
   7  -4   0   21.59    1.29 
  -7  -4   0   21.65    1.46 
  -7   4   0   21.28    1.14 
   7   4   0   22.69    1.38 
  -7   4   0   23.36    1.15 
  -7   4   0   22.21    1.34 
  -7   4   0   22.23    1.18 
   7   4   0   20.59    1.37 
   8  -4   0   27.99    1.59 
  -8  -4   0   31.42    1.69 
  -8  -4   0   29.22    1.69 
  -8  -4   0   29.04    1.81 
   8  -4   0   28.72    1.60 
  -8   4   0   28.51    1.44 
   8   4   0   26.68    1.69 
  -8   4   0   30.82    1.45 
  -8   4   0   27.81    1.52 
  -8   4   0   30.10    1.69 
  -9  -4   0   12.21    1.21 
  -9  -4   0   14.38    1.07 
   9  -4   0   11.84    0.95 
   9  -4   0   11.72    0.94 
  -9  -4   0   14.90    1.03 
  -9   4   0   12.38    0.73 
  -9   4   0   12.54    1.09 
  -9   4   0   12.19    0.74 
  -9   4   0   13.75    0.91 
  10  -4   0   24.47    1.54 
 -10  -4   0   25.53    1.79 
  10  -4   0   25.69    1.55 
 -10   4   0   26.18    1.65 
 -10   4   0   25.62    1.28 
  10   4   0   27.97    1.71 
 -10   4   0   26.90    1.50 
 -11  -4   0    1.37    0.48 
 -11  -4   0    1.44    0.61 
 -11  -4   0    1.05    0.52 
  11  -4   0    1.53    0.47 
  11  -4   0    1.46    0.76 
 -11   4   0    0.81    0.48 
 -11   4   0    1.31    0.44 
  11   4   0    0.06    0.56 
 -11   4   0    1.21    0.19 
 -12  -4   0   10.68    1.34 
 -12  -4   0    9.67    0.93 
 -12  -4   0    7.64    0.90 
  12  -4   0    8.14    0.91 
  12  -4   0    9.04    0.89 
  12   4   0    7.77    0.97 
 -12   4   0    8.31    0.89 
 -12   4   0    7.96    0.91 
  13  -4   0    4.99    0.75 
 -13  -4   0    3.66    0.86 
 -13   4   0    4.49    0.85 
 -13   4   0    5.13    0.70 
   0  -5   0   -0.16    0.26 
   0  -5   0   -0.23    0.27 
   0  -5   0    0.07    0.16 
   0   5   0   -0.14    0.28 
   0   5   0    0.10    0.28 
  -1  -5   0   33.43    1.65 
   1  -5   0   35.44    1.77 
  -1  -5   0   30.70    1.76 
   1  -5   0   33.38    1.77 
  -1  -5   0   32.39    1.77 
  -1   5   0   34.74    1.71 
   1   5   0   33.96    1.76 
  -1   5   0   36.44    1.73 
   1   5   0   33.25    1.75 
   2  -5   0   -0.05    0.28 
  -2  -5   0    0.45    0.32 
  -2  -5   0    0.28    0.30 
  -2  -5   0    0.05    0.22 
   2  -5   0    0.04    0.30 
  -2   5   0    0.13    0.26 
   2   5   0   -0.29    0.30 
   2   5   0    0.49    0.33 
  -2   5   0   -0.26    0.25 
   3  -5   0   48.30    2.61 
  -3  -5   0   54.22    2.63 
  -3  -5   0   53.94    2.66 
   3  -5   0   54.74    2.63 
   3   5   0   55.76    2.67 
   3   5   0   54.14    2.67 
  -3   5   0   52.47    2.56 
  -3   5   0   55.79    2.63 
  -4  -5   0    5.90    0.62 
   4  -5   0    3.73    0.50 
  -4  -5   0    3.32    0.49 
   4  -5   0    5.07    0.54 
   4   5   0    5.99    0.63 
   4   5   0    4.35    0.56 
  -4   5   0    4.61    0.44 
  -4   5   0    4.57    0.48 
  -4   5   0    3.98    0.47 
  -5  -5   0   52.32    2.66 
  -5  -5   0   55.02    2.67 
  -5  -5   0   54.34    2.65 
   5  -5   0   50.26    2.57 
  -5   5   0   52.64    2.60 
  -5   5   0   53.68    2.47 
   5   5   0   49.42    2.64 
  -5   5   0   50.07    2.46 
   5   5   0   49.84    2.63 
   6  -5   0    0.26    0.33 
  -6  -5   0    0.27    0.42 
  -6  -5   0    0.01    0.41 
   6  -5   0    0.36    0.35 
  -6  -5   0    0.26    0.39 
  -6   5   0    0.69    0.27 
  -6   5   0    0.85    0.26 
  -6   5   0    0.70    0.40 
   6   5   0    0.93    0.47 
  -6   5   0    0.67    0.14 
   6   5   0    0.34    0.42 
  -6   5   0    0.73    0.14 
   7  -5   0   25.09    1.49 
  -7  -5   0   25.57    1.68 
   7  -5   0   26.45    1.52 
  -7  -5   0   25.87    1.62 
  -7  -5   0   29.45    1.61 
  -7   5   0   28.29    1.57 
  -7   5   0   25.61    1.33 
   7   5   0   27.44    1.64 
  -7   5   0   26.04    1.33 
   7   5   0   26.21    1.58 
  -7   5   0   25.83    1.29 
  -8  -5   0    1.05    0.61 
   8  -5   0    0.64    0.40 
  -8  -5   0    0.40    0.25 
   8  -5   0    0.79    0.40 
  -8  -5   0    0.48    0.54 
  -8   5   0    0.31    0.46 
  -8   5   0    0.60    0.23 
   8   5   0    0.19    0.45 
  -8   5   0    0.30    0.22 
  -8   5   0    0.48    0.24 
  -9  -5   0   14.27    1.19 
   9  -5   0   14.95    1.09 
  -9  -5   0   14.52    1.33 
   9  -5   0   14.61    1.09 
  -9   5   0   14.51    0.78 
  -9   5   0   15.25    0.92 
  -9   5   0   15.32    0.79 
   9   5   0   15.85    1.25 
  -9   5   0   17.13    1.21 
 -10  -5   0    0.64    0.62 
 -10  -5   0    0.85    0.45 
  10  -5   0    0.52    0.42 
 -10  -5   0    0.77    0.52 
  10   5   0   -0.04    0.51 
 -10   5   0    1.08    0.51 
 -10   5   0    0.61    0.31 
  11  -5   0    1.69    0.48 
 -11  -5   0    1.27    0.70 
  11  -5   0    1.12    0.48 
 -11   5   0    1.16    0.36 
 -11   5   0    1.41    0.55 
  11   5   0    0.90    0.59 
  12  -5   0    0.17    0.39 
 -12  -5   0    0.18    0.62 
  12   5   0    0.27    0.63 
 -12   5   0   -0.20    0.46 
 -12   5   0   -0.05    0.34 
   0  -6   0  108.74    5.22 
   0  -6   0  110.72    5.23 
   0  -6   0  112.27    5.01 
   0   6   0  111.67    5.16 
  -1  -6   0   21.86    1.40 
   1  -6   0   22.81    1.37 
  -1  -6   0   23.30    1.23 
   1  -6   0   23.88    1.40 
  -1  -6   0   24.79    1.43 
  -1   6   0   22.74    1.33 
   1   6   0   25.19    1.40 
  -1   6   0   23.44    1.33 
   1   6   0   24.76    1.39 
   2  -6   0   44.39    2.30 
  -2  -6   0   45.13    2.20 
   2  -6   0   42.88    2.29 
  -2  -6   0   46.68    2.35 
   2   6   0   46.59    2.31 
  -2   6   0   43.96    2.21 
  -2   6   0   42.21    2.21 
   2   6   0   46.03    2.30 
  -3  -6   0   -0.26    0.38 
   3  -6   0   -0.36    0.32 
  -3  -6   0   -0.59    0.36 
  -3  -6   0   -0.28    0.28 
   3  -6   0    0.19    0.35 
   3   6   0   -0.26    0.37 
  -3   6   0    0.23    0.30 
  -3   6   0   -0.01    0.34 
   3   6   0    0.36    0.39 
  -3   6   0    0.01    0.28 
  -4  -6   0    8.19    0.87 
  -4  -6   0    9.35    0.82 
   4  -6   0    8.77    0.78 
   4  -6   0    9.23    0.80 
  -4   6   0    9.41    0.70 
  -4   6   0    8.52    0.68 
  -4   6   0    9.11    0.81 
   4   6   0    9.09    0.86 
   4   6   0   10.12    0.90 
  -5  -6   0   10.58    0.95 
  -5  -6   0   11.15    0.99 
   5  -6   0   10.38    0.86 
   5  -6   0    9.42    0.84 
  -5   6   0   12.12    1.02 
   5   6   0   11.71    0.99 
  -5   6   0   11.09    0.91 
   5   6   0   11.23    0.95 
  -5   6   0   10.21    0.73 
   6  -6   0    2.25    0.46 
   6  -6   0    2.07    0.47 
  -6  -6   0    2.48    0.55 
  -6   6   0    2.06    0.46 
   6   6   0    1.25    0.56 
  -6   6   0    1.52    0.38 
  -6   6   0    1.95    0.33 
   7  -6   0    0.87    0.41 
  -7  -6   0    0.55    0.50 
   7  -6   0   -0.23    0.36 
  -7   6   0    0.63    0.25 
  -7   6   0    0.27    0.23 
  -7   6   0   -0.04    0.39 
   7   6   0   -0.14    0.47 
   8  -6   0   13.66    1.04 
  -8  -6   0   13.81    1.11 
   8  -6   0   15.06    1.08 
  -8  -6   0   12.81    1.24 
  -8   6   0   14.01    0.74 
  -8   6   0   12.84    0.73 
   8   6   0   12.32    1.14 
   8   6   0   13.06    1.20 
  -8   6   0   15.22    1.13 
  -9  -6   0   24.08    1.67 
   9  -6   0   25.58    1.51 
   9  -6   0   21.01    1.46 
  -9  -6   0   22.54    1.68 
  -9   6   0   25.25    1.55 
  -9   6   0   21.72    1.12 
   9   6   0   22.33    1.61 
  10  -6   0    4.96    0.68 
 -10  -6   0    3.64    0.78 
  10  -6   0    4.03    0.63 
  10   6   0    3.95    0.76 
 -10   6   0    3.70    0.67 
 -10   6   0    4.16    0.41 
 -11  -6   0    4.44    0.75 
 -11  -6   0    3.90    0.84 
  11  -6   0    4.10    0.67 
 -11   6   0    3.51    0.41 
 -11   6   0    4.55    0.79 
  11   6   0    3.79    0.83 
   0  -7   0   -0.24    0.41 
   0  -7   0   -0.16    0.14 
   0  -7   0   -0.23    0.41 
   0   7   0    0.26    0.39 
   0   7   0   -0.57    0.31 
  -1  -7   0    3.74    0.39 
   1  -7   0    4.83    0.69 
  -1  -7   0    4.23    0.68 
  -1  -7   0    3.24    0.60 
   1  -7   0    3.62    0.62 
  -1   7   0    3.98    0.54 
  -1   7   0    3.16    0.51 
   1   7   0    4.16    0.58 
   1   7   0    3.27    0.54 
  -2  -7   0    0.97    0.32 
   2  -7   0    0.74    0.43 
  -2  -7   0    0.77    0.47 
  -2  -7   0    2.37    0.58 
   2  -7   0    1.05    0.48 
  -2   7   0    0.77    0.41 
   2   7   0    0.45    0.45 
  -2   7   0    1.22    0.39 
   2   7   0    0.44    0.42 
  -2   7   0    1.09    0.40 
   3  -7   0   45.49    2.29 
   3  -7   0   37.73    2.23 
  -3   7   0   41.70    2.12 
  -3   7   0   40.23    2.17 
   3   7   0   45.05    2.28 
  -3   7   0   43.22    2.23 
   3   7   0   41.98    2.26 
   4  -7   0   14.20    1.06 
  -4  -7   0   14.56    1.07 
  -4  -7   0   15.63    1.16 
   4  -7   0   15.50    1.10 
   4   7   0   14.57    1.18 
  -4   7   0   14.50    0.94 
  -4   7   0   14.11    0.94 
  -4   7   0   15.27    1.10 
  -5  -7   0   22.98    1.52 
  -5  -7   0   26.41    1.64 
   5  -7   0   27.31    1.54 
   5  -7   0   22.42    1.50 
   5   7   0   26.40    1.64 
  -5   7   0   24.17    1.33 
  -5   7   0   25.91    1.59 
  -5   7   0   24.90    1.34 
   6  -7   0    0.92    0.46 
  -6  -7   0    1.36    0.52 
  -6  -7   0    0.93    0.55 
   6  -7   0    1.02    0.53 
  -6  -7   0    0.26    0.51 
  -6   7   0    1.57    0.53 
   6   7   0    0.63    0.51 
   6   7   0    0.57    0.57 
  -6   7   0    1.90    0.33 
   7  -7   0   22.43    1.38 
  -7  -7   0   21.28    1.45 
   7  -7   0   17.90    1.31 
  -7  -7   0   20.15    1.44 
   7   7   0   18.70    1.40 
  -7   7   0   19.21    1.01 
   7   7   0   16.87    1.41 
  -7   7   0   19.51    1.02 
  -7   7   0   21.15    1.37 
   8  -7   0    1.09    0.47 
   8  -7   0    3.10    0.57 
  -8  -7   0    1.25    0.58 
  -8  -7   0    1.05    0.57 
   8   7   0    1.93    0.62 
  -8   7   0    2.37    0.58 
  -9  -7   0    3.83    0.74 
  -9  -7   0    4.14    0.78 
   9  -7   0    5.60    0.73 
   9  -7   0    5.33    0.74 
  -9   7   0    6.20    0.79 
   9   7   0    4.90    0.86 
  10  -7   0    1.75    0.52 
 -10  -7   0    0.49    0.54 
 -10  -7   0    0.42    0.57 
 -10   7   0    1.44    0.58 
   0  -8   0    0.85    0.51 
   0  -8   0    1.21    0.53 
   0   8   0    1.24    0.47 
   0   8   0    1.92    0.50 
  -1  -8   0    1.06    0.55 
  -1  -8   0   -0.20    0.48 
  -1  -8   0    0.93    0.24 
   1  -8   0    0.29    0.81 
   1  -8   0    0.89    0.50 
  -1   8   0    0.68    0.41 
   1   8   0    0.46    0.42 
  -1   8   0    0.44    0.42 
   1   8   0    0.84    0.47 
  -2  -8   0  104.00    4.81 
  -2  -8   0  110.02    5.09 
   2  -8   0   94.96    4.99 
  -2  -8   0  109.09    5.09 
  -2   8   0  101.41    4.86 
   2   8   0  105.69    4.99 
  -2   8   0  102.34    4.88 
  -2   8   0  101.78    4.96 
  -3  -8   0    2.31    0.59 
   3  -8   0    1.54    0.83 
  -3  -8   0    1.93    0.41 
   3  -8   0    1.32    0.50 
  -3  -8   0    2.73    0.61 
  -3   8   0    2.25    0.45 
  -3   8   0    1.86    0.52 
   3   8   0    2.43    0.57 
  -3   8   0    2.49    0.45 
  -4  -8   0   80.04    3.87 
  -4  -8   0   70.92    3.66 
   4  -8   0   71.24    3.75 
   4  -8   0   79.70    3.81 
  -4   8   0   75.20    3.72 
   4   8   0   76.78    3.77 
  -4   8   0   75.00    3.56 
   4   8   0   72.53    3.76 
   5  -8   0    0.39    0.44 
  -5  -8   0    0.02    0.51 
  -5  -8   0   -0.35    0.37 
   5  -8   0   -0.48    0.39 
  -5   8   0    0.41    0.30 
  -5   8   0   -0.15    0.27 
  -5   8   0   -0.46    0.40 
   5   8   0    0.49    0.47 
   5   8   0   -0.32    0.49 
  -6  -8   0   15.32    1.21 
   6  -8   0   17.00    1.20 
  -6  -8   0   15.54    1.26 
   6  -8   0   13.53    1.16 
  -6   8   0   13.74    1.16 
  -6   8   0   14.07    0.84 
   6   8   0   12.50    1.21 
   7  -8   0    2.72    0.61 
  -7  -8   0    2.98    0.69 
  -7  -8   0    1.67    0.59 
   7   8   0    2.47    0.66 
  -7   8   0    2.58    0.60 
  -8  -8   0   14.71    1.37 
   8  -8   0   13.97    1.20 
   8   8   0   15.25    1.37 
  -8   8   0   16.72    1.27 
   0  -9   0    0.47    0.54 
   0   9   0    1.65    0.83 
   1  -9   0   18.65    1.39 
  -1  -9   0   20.46    1.46 
  -1  -9   0   15.93    0.88 
   1   9   0   17.15    1.26 
  -1   9   0   17.25    1.20 
  -1   9   0   18.48    1.19 
   2  -9   0    8.47    0.97 
  -2  -9   0   10.72    1.12 
  -2  -9   0    8.29    0.67 
  -2   9   0    9.57    0.85 
  -2   9   0    8.55    0.90 
  -2   9   0    8.93    0.82 
   2   9   0    7.55    0.86 
   2   9   0   11.25    1.02 
  -3  -9   0   52.91    2.82 
  -3  -9   0   48.84    2.48 
   3  -9   0   51.91    2.76 
  -3   9   0   50.62    2.51 
  -3   9   0   49.13    2.67 
   3   9   0   51.69    2.70 
  -3   9   0   47.27    2.50 
   3   9   0   47.09    2.67 
  -4  -9   0    2.40    0.48 
   4  -9   0    2.00    0.61 
  -4  -9   0    1.65    0.66 
  -4   9   0    1.86    0.40 
  -4   9   0    2.01    0.40 
   4   9   0    2.78    0.62 
  -4   9   0    2.27    0.60 
  -5  -9   0    1.27    0.46 
   5  -9   0    2.75    0.65 
  -5   9   0    2.08    0.38 
  -5   9   0    0.91    0.49 
  -5   9   0    1.78    0.35 
   5   9   0    1.99    0.66 
  -6  -9   0    2.93    0.62 
  -6  -9   0    3.25    0.70 
   6  -9   0    4.30    0.73 
   6   9   0    3.02    0.71 
  -6   9   0    2.50    0.28 
  -6   9   0    2.91    0.40 
  -6   9   0    3.33    0.67 
   0 -10   0    9.97    1.13 
   0  10   0    9.36    0.92 
   1  10   0    0.94    0.59 
 -15   0   1    6.07    0.96 
 -15   0   1    5.86    0.69 
 -14   0   1   -0.35    0.37 
 -14   0   1    0.36    0.57 
  14   0  -1   -0.61    0.48 
 -14   0   1    0.42    0.36 
  13   0  -1    1.52    0.52 
  13   0  -1    1.93    0.62 
 -13   0   1    1.18    0.63 
 -13   0   1    1.77    0.44 
 -13   0   1    2.29    0.59 
 -13   0   1    1.71    0.48 
  12   0  -1   -0.93    0.40 
 -12   0   1   -0.46    0.52 
  12   0  -1   -0.12    0.71 
 -12   0   1   -0.22    0.36 
 -12   0   1   -0.36    0.33 
 -12   0   1    0.20    0.48 
 -11   0   1   37.52    2.22 
 -11   0   1   40.20    2.08 
  11   0  -1   38.96    2.17 
  11   0  -1   41.69    2.20 
 -11   0   1   42.48    2.33 
 -11   0   1   38.33    2.05 
 -10   0   1    0.10    0.30 
 -10   0   1    0.07    0.34 
  10   0  -1    0.01    0.37 
 -10   0   1   -0.33    0.43 
  10   0  -1   -0.10    0.35 
 -10   0   1   -0.14    0.44 
  -9   0   1    0.34    0.33 
  -9   0   1    0.42    0.39 
  -9   0   1    1.01    0.34 
   9   0  -1   -0.03    0.33 
  -9   0   1   -0.08    0.35 
   9   0  -1    0.15    0.36 
   8   0  -1    0.01    0.27 
  -8   0   1   -0.39    0.25 
  -8   0   1   -0.08    0.27 
   8   0  -1    0.02    0.28 
  -8   0   1   -0.09    0.31 
  -8   0   1   -0.12    0.29 
   8   0  -1    0.05    0.32 
   7   0  -1  176.68    8.27 
   7   0  -1  189.32    8.29 
   7   0  -1  167.59    8.25 
  -7   0   1  194.17    8.25 
  -7   0   1  189.91    8.24 
  -7   0   1  174.86    8.31 
  -7   0   1  180.61    8.30 
   6   0  -1    0.17    0.29 
  -6   0   1    0.04    0.06 
  -6   0   1   -0.09    0.25 
  -6   0   1   -0.28    0.24 
   6   0  -1   -0.26    0.27 
  -6   0   1    0.41    0.31 
  -6   0   1   -0.05    0.26 
   6   0  -1   -0.15    0.23 
  -5   0   1    5.37    0.48 
  -5   0   1    4.78    0.46 
  -5   0   1    5.17    0.53 
   5   0  -1    5.32    0.49 
   5   0  -1    4.98    0.46 
  -5   0   1    3.79    0.42 
   5   0  -1    5.39    0.52 
   4   0  -1    0.28    0.20 
  -4   0   1   -0.12    0.19 
  -4   0   1   -0.22    0.18 
  -4   0   1    0.13    0.19 
   4   0  -1    0.12    0.19 
   4   0  -1   -0.02    0.20 
  -3   0   1  181.24    8.24 
   3   0  -1  189.83    8.24 
   3   0  -1  184.87    8.25 
   3   0  -1  186.35    8.24 
  -3   0   1  178.16    8.23 
  -2   0   1    0.21    0.13 
   2   0  -1    0.38    0.14 
   2   0  -1    0.29    0.08 
   2   0  -1    0.04    0.14 
  -2   0   1    0.14    0.13 
   2   0  -1    0.17    0.14 
  -2   0   1    0.14    0.15 
  -2   0  -1    0.15    0.11 
  -2   0  -1    0.04    0.15 
   2   0   1    0.08    0.13 
   2   0   1    0.10    0.13 
  -2   0  -1    0.19    0.11 
  -2   0  -1    0.24    0.15 
  -2   0  -1    0.13    0.12 
   2   0   1    0.18    0.19 
   2   0   1    0.16    0.15 
   3   0   1    5.66    0.37 
   3   0   1    5.01    0.39 
  -3   0  -1    5.40    0.33 
  -3   0  -1    5.63    0.34 
  -3   0  -1    5.37    0.34 
  -3   0  -1    4.39    0.42 
  -3   0  -1    4.50    0.39 
   3   0   1    4.88    0.36 
  -4   0  -1   -0.18    0.22 
  -4   0  -1    0.18    0.22 
   4   0   1    0.10    0.19 
   4   0   1   -0.01    0.18 
  -4   0  -1    0.00    0.17 
   4   0   1   -0.09    0.18 
   4   0   1   -0.15    0.19 
  -4   0  -1    0.33    0.16 
  -5   0  -1  350.25   16.47 
   5   0   1  357.00   16.44 
  -5   0  -1  367.79   16.51 
  -5   0  -1  379.98   16.38 
   5   0   1  369.25   16.45 
  -5   0  -1  400.29   16.43 
   5   0   1  383.66   16.49 
  -5   0  -1  339.11   16.40 
   6   0   1    0.12    0.25 
  -6   0  -1   -0.12    0.22 
  -6   0  -1   -0.05    0.26 
   6   0   1   -0.05    0.29 
  -6   0  -1    0.24    0.34 
   6   0   1    0.18    0.25 
  -6   0  -1    0.08    0.22 
  -6   0  -1   -0.05    0.14 
  -7   0  -1  385.02   16.38 
  -7   0  -1  338.59   16.45 
   7   0   1  386.02   16.44 
  -7   0  -1  373.67   16.31 
  -7   0  -1  373.93   16.37 
   7   0   1  340.91   16.41 
   8   0   1   -0.14    0.27 
  -8   0  -1    0.07    0.35 
  -8   0  -1   -0.02    0.14 
   8   0   1    0.09    0.29 
  -8   0  -1   -0.29    0.22 
   8   0   1    0.04    0.29 
  -8   0  -1   -0.17    0.32 
  -9   0  -1   52.69    2.74 
  -9   0  -1   49.98    2.56 
  -9   0  -1   53.78    2.45 
   9   0   1   55.23    2.67 
  -9   0  -1   59.57    2.59 
   9   0   1   52.73    2.67 
  -9   0  -1   50.38    2.77 
 -10   0  -1   -0.06    0.19 
 -10   0  -1    0.20    0.28 
  10   0   1   -0.57    0.32 
 -10   0  -1   -0.33    0.27 
 -10   0  -1   -0.49    0.41 
 -10   0  -1    0.11    0.40 
  10   0   1   -0.29    0.36 
 -11   0  -1    0.14    0.52 
 -11   0  -1    0.33    0.31 
  11   0   1   -0.41    0.37 
 -11   0  -1   -0.21    0.40 
  11   0   1    0.02    0.41 
 -11   0  -1   -0.14    0.28 
 -12   0  -1   -0.52    0.46 
 -12   0  -1   -0.14    0.51 
  12   0   1   -0.28    0.60 
 -12   0  -1    0.16    0.33 
 -12   0  -1    0.16    0.31 
  12   0   1   -0.23    0.43 
  13   0   1    0.85    0.48 
  13   0   1    0.94    0.45 
 -13   0  -1    0.14    0.54 
 -13   0  -1    0.16    0.57 
 -14   0  -1    0.07    0.56 
 -14   0  -1   -0.25    0.54 
 -14   0  -1    0.18    0.35 
  14   0   1    0.29    0.52 
 -15  -1   1   -0.05    1.03 
 -15  -1   1    0.66    0.65 
 -15  -1   1    0.51    0.43 
 -15  -1   1    0.27    0.41 
 -15   1   1    0.73    0.35 
 -15   1   1    0.65    0.37 
  15   1  -1    0.56    0.59 
 -15   1   1    0.04    0.66 
 -15   1   1    0.25    0.89 
 -14  -1   1    2.53    0.69 
 -14  -1   1    2.95    0.80 
 -14  -1   1    2.08    0.52 
  14  -1  -1    3.20    0.70 
 -14   1   1    2.12    0.67 
 -14   1   1    2.90    0.78 
  14   1  -1    3.62    0.76 
 -14   1   1    2.35    0.46 
 -14   1   1    2.15    0.44 
  13  -1  -1    0.36    0.44 
  13  -1  -1   -0.05    0.44 
 -13  -1   1    0.73    0.33 
 -13  -1   1    0.77    0.64 
 -13  -1   1    0.56    0.60 
 -13  -1   1   -0.26    0.42 
  13   1  -1   -0.08    0.51 
 -13   1   1    0.00    0.52 
 -13   1   1    0.37    0.36 
 -13   1   1    0.42    0.60 
 -13   1   1    0.56    0.36 
  12  -1  -1   30.15    1.82 
 -12  -1   1   30.01    1.73 
  12  -1  -1   35.27    1.87 
 -12  -1   1   28.70    2.00 
 -12  -1   1   32.61    1.77 
 -12  -1   1   26.78    1.88 
 -12   1   1   31.97    1.69 
 -12   1   1   32.44    1.98 
 -12   1   1   29.95    1.92 
  12   1  -1   33.08    1.88 
  12   1  -1   28.93    1.84 
 -12   1   1   30.69    1.68 
 -11  -1   1    2.72    0.52 
 -11  -1   1    1.47    0.44 
  11  -1  -1    1.56    0.48 
 -11  -1   1    1.67    0.52 
  11  -1  -1    1.69    0.47 
 -11  -1   1    1.70    0.61 
 -11  -1   1    2.11    0.23 
  11   1  -1    1.92    0.51 
 -11   1   1    1.55    0.57 
  11   1  -1    1.66    0.53 
 -11   1   1    1.45    0.39 
 -11   1   1    1.22    0.56 
 -11   1   1    1.77    0.42 
 -10  -1   1    0.40    0.15 
 -10  -1   1    0.44    0.46 
  10  -1  -1    0.00    0.38 
 -10  -1   1    0.10    0.38 
  10  -1  -1    0.12    0.35 
 -10  -1   1    0.48    0.46 
 -10  -1   1   -0.05    0.35 
 -10   1   1    0.13    0.37 
 -10   1   1    0.41    0.33 
  10   1  -1    0.21    0.40 
  10   1  -1   -0.21    0.37 
 -10   1   1    0.56    0.32 
 -10   1   1   -0.64    0.44 
   9  -1  -1   56.98    2.80 
  -9  -1   1   58.66    2.77 
  -9  -1   1   54.56    2.85 
  -9  -1   1   58.95    2.79 
  -9  -1   1   54.87    2.90 
   9  -1  -1   52.50    2.77 
   9   1  -1   60.65    2.83 
  -9   1   1   52.52    2.83 
   9   1  -1   56.67    2.82 
  -9   1   1   58.10    2.73 
  -9   1   1   55.04    2.85 
  -9   1   1   54.54    2.71 
  -8  -1   1  190.44    8.62 
   8  -1  -1  185.84    8.56 
  -8  -1   1  182.87    8.66 
   8  -1  -1  184.72    8.56 
  -8  -1   1  192.15    8.55 
  -8  -1   1  199.48    8.57 
   8  -1  -1  193.29    8.60 
  -8   1   1  189.05    8.51 
  -8   1   1  196.75    8.52 
   8   1  -1  181.79    8.58 
  -8   1   1  184.79    8.61 
  -8   1   1  178.67    8.61 
   8   1  -1  192.78    8.60 
   8   1  -1  177.69    8.57 
   7  -1  -1  132.48    5.90 
   7  -1  -1  121.32    5.88 
  -7  -1   1  128.98    5.99 
  -7  -1   1  132.33    5.88 
  -7  -1   1  133.42    5.90 
  -7  -1   1  128.21    5.93 
   7  -1  -1  136.51    5.94 
  -7   1   1  129.00    5.90 
   7   1  -1  120.98    5.89 
  -7   1   1  134.15    5.85 
  -7   1   1  119.83    5.91 
  -7   1   1  119.36    5.91 
   7   1  -1  129.20    5.91 
   6  -1  -1   72.65    3.33 
  -6  -1   1   67.02    3.39 
  -6  -1   1   63.99    3.31 
  -6  -1   1   69.79    3.32 
  -6  -1   1   71.56    3.36 
   6  -1  -1   80.05    3.37 
   6  -1  -1   72.57    3.33 
  -6   1   1   66.38    3.35 
  -6   1   1   73.30    3.36 
  -6   1   1   73.15    3.30 
  -6   1   1   65.59    3.28 
   6   1  -1   79.30    3.37 
   6   1  -1   67.76    3.33 
   6   1  -1   67.93    3.33 
   5  -1  -1    3.27    0.37 
  -5  -1   1    4.33    0.43 
   5  -1  -1    3.41    0.39 
  -5  -1   1    4.24    0.46 
   5  -1  -1    3.02    0.38 
  -5  -1   1    4.05    0.43 
  -5  -1   1    2.87    0.42 
  -5   1   1    3.23    0.37 
  -5   1   1    4.15    0.46 
   5   1  -1    3.10    0.38 
  -5   1   1    4.23    0.45 
   5   1  -1    3.46    0.43 
   5   1  -1    3.65    0.40 
   4  -1  -1    2.55    0.30 
  -4  -1   1    2.20    0.29 
   4  -1  -1    3.12    0.32 
  -4  -1   1    2.81    0.33 
  -4  -1   1    3.32    0.39 
   4  -1  -1    2.11    0.29 
  -4  -1   1    2.99    0.33 
   4   1  -1    3.31    0.35 
  -4   1   1    2.77    0.30 
   4   1  -1    2.81    0.33 
  -4   1   1    2.34    0.28 
  -4   1   1    1.91    0.29 
   4   1  -1    2.41    0.30 
   0  -1  -1   18.64    0.91 
   0  -1   1   18.49    0.88 
   0  -1  -1   19.99    0.92 
   0  -1   1   19.27    0.88 
   0   1  -1   17.79    0.87 
   0   1   1   18.89    0.92 
   0   1   1   20.63    0.91 
   1  -1   1    0.90    0.09 
   1  -1   1    1.02    0.11 
   1  -1   1    0.94    0.13 
  -1  -1  -1    1.02    0.18 
   1  -1   1    1.03    0.12 
  -1  -1  -1    0.67    0.17 
  -1   1  -1    0.80    0.12 
   1   1   1    0.90    0.20 
   1   1   1    0.68    0.16 
  -1   1  -1    0.93    0.16 
  -2   1  -1  454.62   20.18 
  -3  -1  -1    8.28    0.50 
  -3  -1  -1    8.10    0.52 
  -3  -1  -1    7.97    0.58 
   3  -1   1    7.42    0.45 
   3  -1   1    9.00    0.46 
   3  -1   1    8.97    0.51 
  -3   1  -1    7.94    0.45 
   3   1   1    7.75    0.54 
   3   1   1    7.92    0.52 
  -3   1  -1    7.51    0.51 
   3   1   1    8.55    0.52 
  -3   1  -1    7.90    0.51 
   3   1   1    8.44    0.54 
  -3   1  -1    7.84    0.41 
  -3   1  -1    8.07    0.41 
  -4  -1  -1   59.94    2.86 
  -4  -1  -1   63.53    2.95 
  -4  -1  -1   62.03    2.92 
   4  -1   1   63.72    2.85 
   4  -1   1   61.18    2.89 
   4  -1   1   63.74    2.85 
  -4  -1  -1   62.87    2.88 
   4  -1   1   66.52    2.90 
   4   1   1   63.32    2.89 
  -4   1  -1   61.22    2.84 
  -4   1  -1   59.69    2.89 
   4   1   1   62.31    2.89 
  -4   1  -1   59.39    2.89 
  -4   1  -1   55.97    2.80 
  -4   1  -1   64.39    2.81 
   4   1   1   62.29    2.91 
  -5  -1  -1  111.15    5.18 
   5  -1   1  107.31    5.10 
   5  -1   1  121.44    5.17 
  -5  -1  -1  106.21    5.12 
  -5  -1  -1  108.78    5.21 
  -5  -1  -1  110.42    5.13 
   5  -1   1  115.45    5.11 
   5   1   1  121.46    5.19 
  -5   1  -1  113.79    5.06 
   5   1   1  109.53    5.15 
  -5   1  -1  106.81    5.16 
  -5   1  -1  120.89    5.07 
  -5   1  -1  112.73    5.16 
   5   1   1  108.82    5.14 
  -6  -1  -1    7.18    0.66 
   6  -1   1    8.24    0.64 
  -6  -1  -1    7.95    0.72 
  -6  -1  -1    7.45    0.60 
   6  -1   1    7.09    0.56 
  -6  -1  -1    7.53    0.56 
   6  -1   1    7.10    0.57 
  -6   1  -1    7.11    0.49 
   6   1   1    7.42    0.64 
   6   1   1    8.69    0.63 
  -6   1  -1    7.40    0.65 
  -6   1  -1    7.70    0.50 
  -6   1  -1    6.74    0.64 
   6   1   1    8.00    0.62 
  -7  -1  -1    2.48    0.43 
  -7  -1  -1    4.17    0.43 
  -7  -1  -1    4.58    0.60 
   7  -1   1    4.44    0.46 
  -7  -1  -1    4.76    0.46 
   7  -1   1    3.55    0.42 
  -7  -1  -1    3.60    0.37 
   7   1   1    3.40    0.45 
  -7   1  -1    3.70    0.46 
   7   1   1    3.71    0.47 
  -7   1  -1    2.88    0.42 
   7   1   1    3.67    0.47 
  -7   1  -1    3.36    0.30 
  -7   1  -1    3.86    0.38 
  -7   1  -1    3.71    0.38 
  -8  -1  -1   89.39    4.12 
  -8  -1  -1   88.08    4.10 
  -8  -1  -1   82.52    4.20 
  -8  -1  -1   93.87    4.05 
  -8  -1  -1   87.50    4.28 
   8  -1   1   85.52    4.13 
   8  -1   1   88.23    4.14 
   8  -1   1   93.92    4.21 
  -8   1  -1   88.17    4.04 
  -8   1  -1   92.32    4.22 
   8   1   1   84.69    4.16 
   8   1   1   85.33    4.17 
  -8   1  -1   81.85    4.20 
  -8   1  -1   86.61    3.94 
  -8   1  -1   92.27    4.05 
  -9  -1  -1   12.30    1.02 
   9  -1   1   12.44    0.94 
  -9  -1  -1   15.87    0.93 
  -9  -1  -1   13.41    0.88 
   9  -1   1   14.38    0.92 
  -9  -1  -1   13.55    1.12 
  -9  -1  -1   13.77    0.77 
  -9   1  -1   12.56    1.02 
  -9   1  -1   14.35    0.81 
   9   1   1   13.09    0.96 
  -9   1  -1   13.52    0.80 
   9   1   1   12.59    0.98 
  -9   1  -1   12.82    1.05 
  10  -1   1   32.61    1.71 
 -10  -1  -1   31.21    1.51 
 -10  -1  -1   30.56    1.91 
 -10  -1  -1   31.15    1.65 
 -10  -1  -1   29.88    1.82 
  10  -1   1   30.50    1.71 
  10   1   1   31.94    1.76 
 -10   1  -1   30.97    1.79 
 -10   1  -1   33.55    1.87 
 -10   1  -1   29.72    1.55 
 -10   1  -1   30.40    1.80 
  10   1   1   28.83    1.75 
 -11  -1  -1   -0.12    0.54 
 -11  -1  -1    0.03    0.18 
 -11  -1  -1   -0.50    0.29 
  11  -1   1    0.57    0.42 
 -11  -1  -1   -0.24    0.41 
  11  -1   1    0.25    0.39 
 -11  -1  -1   -0.06    0.33 
 -11   1  -1    0.29    0.47 
 -11   1  -1    0.12    0.48 
  11   1   1    0.65    0.51 
 -11   1  -1   -0.11    0.25 
  11   1   1    0.85    0.44 
  12  -1   1    5.00    0.70 
 -12  -1  -1    6.58    0.42 
 -12  -1  -1    5.60    0.85 
  12  -1   1    7.21    0.80 
 -12  -1  -1    6.31    0.69 
 -12  -1  -1    6.84    0.68 
  12   1   1    5.73    0.78 
  12   1   1    7.23    0.81 
 -12   1  -1    7.44    0.56 
 -12   1  -1    5.38    0.79 
 -12   1  -1    7.17    0.93 
 -13  -1  -1    0.72    0.35 
  13  -1   1    0.65    0.47 
 -13  -1  -1   -0.35    0.57 
  13  -1   1    1.14    0.50 
 -13   1  -1    0.45    0.58 
 -13   1  -1    0.12    0.54 
 -13   1  -1    0.70    0.25 
  13   1   1    0.22    0.51 
  14  -1   1   15.71    1.32 
 -14  -1  -1   16.39    1.08 
 -14  -1  -1   18.06    1.62 
  14   1   1   18.94    1.42 
 -14   1  -1   16.19    0.89 
 -14   1  -1   18.27    0.93 
 -14   1  -1   18.91    1.52 
  14  -2  -1    0.52    0.52 
 -14  -2   1    0.06    0.44 
 -14  -2   1   -0.14    0.39 
 -14  -2   1    0.63    0.71 
 -14   2   1    0.49    0.63 
 -14   2   1    0.42    0.33 
 -14   2   1    0.75    0.34 
  14   2  -1    1.21    0.64 
 -14   2   1    0.48    0.57 
 -13  -2   1   11.92    0.68 
 -13  -2   1   11.48    1.34 
 -13  -2   1   13.72    1.08 
  13  -2  -1   11.41    1.09 
  13  -2  -1   14.48    1.10 
  13   2  -1   12.52    1.20 
 -13   2   1   12.54    0.88 
 -13   2   1   12.55    1.26 
 -13   2   1   11.36    0.86 
 -13   2   1   15.70    1.31 
 -12  -2   1   10.60    0.68 
  12  -2  -1   12.40    1.11 
 -12  -2   1    8.97    1.10 
  12  -2  -1   10.67    0.98 
 -12  -2   1   12.20    1.01 
 -12   2   1   11.43    1.15 
 -12   2   1   11.37    1.15 
  12   2  -1   11.52    1.06 
 -12   2   1   10.88    0.84 
 -12   2   1   11.58    0.88 
  12   2  -1   13.62    1.14 
 -11  -2   1   33.55    2.11 
 -11  -2   1   30.63    1.98 
  11  -2  -1   32.31    1.89 
  11  -2  -1   34.93    1.93 
 -11  -2   1   37.19    1.93 
 -11  -2   1   34.99    1.88 
 -11   2   1   36.66    2.01 
  11   2  -1   35.42    1.98 
 -11   2   1   34.46    1.78 
 -11   2   1   34.48    1.90 
 -11   2   1   32.57    1.98 
  11   2  -1   29.56    1.93 
  10  -2  -1   43.12    2.18 
 -10  -2   1   38.26    2.32 
 -10  -2   1   41.41    2.17 
 -10  -2   1   43.29    2.16 
 -10  -2   1   40.33    2.26 
  10  -2  -1   38.32    2.15 
 -10   2   1   39.08    2.05 
 -10   2   1   43.80    2.26 
  10   2  -1   43.79    2.24 
 -10   2   1   41.64    2.07 
  10   2  -1   41.71    2.23 
 -10   2   1   37.37    2.22 
  -9  -2   1    4.41    0.65 
   9  -2  -1    3.97    0.55 
  -9  -2   1    3.19    0.52 
  -9  -2   1    3.12    0.58 
  -9  -2   1    3.27    0.49 
   9  -2  -1    4.14    0.56 
  -9   2   1    3.26    0.44 
  -9   2   1    3.38    0.54 
  -9   2   1    3.32    0.44 
   9   2  -1    3.61    0.59 
  -9   2   1    6.12    0.65 
   9   2  -1    4.20    0.60 
  -8  -2   1    4.48    0.54 
   8  -2  -1    4.48    0.53 
  -8  -2   1    3.39    0.51 
   8  -2  -1    4.42    0.55 
  -8  -2   1    3.29    0.51 
  -8  -2   1    6.16    0.68 
   8  -2  -1    3.13    0.60 
   8   2  -1    4.07    0.54 
  -8   2   1    3.52    0.44 
  -8   2   1    3.42    0.43 
  -8   2   1    4.03    0.53 
  -8   2   1    2.55    0.47 
   8   2  -1    4.33    0.56 
   7  -2  -1   95.73    4.43 
  -7  -2   1   96.00    4.45 
  -7  -2   1   91.34    4.47 
  -7  -2   1   88.17    4.51 
   7  -2  -1  102.34    4.49 
  -7  -2   1   99.45    4.47 
   7  -2  -1   98.82    4.44 
  -7   2   1   95.53    4.44 
  -7   2   1   88.39    4.46 
   7   2  -1   93.23    4.46 
  -7   2   1   96.58    4.38 
   7   2  -1   93.35    4.46 
   6  -2  -1  123.29    5.11 
  -6  -2   1  105.80    5.11 
  -6  -2   1  106.64    5.10 
   6  -2  -1  116.13    5.13 
  -6  -2   1  102.25    5.16 
   6  -2  -1  107.99    5.09 
  -6  -2   1  113.15    5.14 
   6   2  -1  106.88    5.11 
   6   2  -1  116.28    5.13 
  -6   2   1  100.88    5.11 
  -6   2   1  113.75    5.06 
  -6   2   1  117.86    5.06 
  -6   2   1  110.06    5.08 
   6   2  -1  106.38    5.11 
  -5  -2   1  134.46    6.65 
   5  -2  -1  142.17    6.64 
  -5  -2   1  146.89    6.68 
  -5  -2   1  138.45    6.66 
   5  -2  -1  138.16    6.64 
  -5  -2   1  142.64    6.71 
   5  -2  -1  163.74    6.69 
   5   2  -1  152.10    6.68 
  -5   2   1  143.55    6.61 
  -5   2   1  152.18    6.62 
   5   2  -1  152.21    6.68 
   5   2  -1  154.14    6.67 
  -5   2   1  141.42    6.67 
  -4  -2   1   67.13    3.23 
  -4  -2   1   69.06    3.25 
   4  -2  -1   67.31    3.21 
   4  -2  -1   74.67    3.25 
   4  -2  -1   66.05    3.21 
  -4  -2   1   68.37    3.27 
   4   2  -1   68.73    3.25 
  -4   2   1   74.11    3.21 
   4   2  -1   75.28    3.24 
  -4   2   1   68.37    3.24 
  -4   2   1   65.62    3.19 
   4   2  -1   67.27    3.24 
   3  -2  -1    9.71    0.61 
   3  -2  -1    9.63    0.62 
  -3  -2   1   10.06    0.64 
  -3  -2   1    9.86    0.64 
   3  -2  -1   10.40    0.64 
  -3  -2   1    9.72    0.65 
  -3   2   1    9.35    0.61 
   3   2  -1   11.06    0.62 
  -3   2   1   10.90    0.61 
   3   2  -1   10.04    0.64 
  -3   2   1    9.87    0.64 
   3   2  -1    9.13    0.63 
  -1   2   1  459.28   20.38 
   0  -2  -1    6.12    0.41 
   0  -2  -1    6.28    0.48 
   0  -2   1    7.40    0.44 
   0  -2  -1    6.23    0.45 
   0  -2   1    6.73    0.43 
   0   2   1    6.69    0.47 
   0   2   1    7.54    0.41 
   0   2  -1    6.74    0.40 
   0   2   1    6.70    0.48 
   0   2  -1    7.17    0.47 
   0   2  -1    6.69    0.41 
   1  -2   1  192.15    8.39 
  -1  -2  -1  186.05    8.48 
  -1  -2  -1  187.10    8.48 
   1  -2   1  180.53    8.44 
  -1   2  -1  187.66    8.44 
  -1   2  -1  200.73    8.48 
   1   2   1  181.74    8.48 
  -1   2  -1  182.57    8.43 
  -1   2  -1  190.31    8.42 
   1   2   1  196.86    8.49 
   1   2   1  195.78    8.48 
  -2  -2  -1   11.57    0.71 
   2  -2   1   13.23    0.64 
   2  -2   1   12.39    0.66 
   2  -2   1   12.79    0.60 
  -2  -2  -1   12.54    0.73 
   2  -2   1   12.48    0.63 
  -2   2  -1   12.12    0.67 
  -2   2  -1   13.15    0.61 
   2   2   1   11.37    0.70 
  -2   2  -1   11.21    0.65 
   2   2   1   12.40    0.71 
   2   2   1   11.82    0.70 
  -2   2  -1   11.83    0.59 
  -2   2  -1   11.42    0.59 
   3  -2   1  168.70    7.29 
  -3  -2  -1  159.50    7.34 
   3  -2   1  159.12    7.32 
  -3  -2  -1  164.80    7.38 
   3  -2   1  167.82    7.29 
  -3  -2  -1  154.09    7.34 
   3   2   1  156.76    7.35 
  -3   2  -1  156.55    7.32 
  -3   2  -1  167.60    7.30 
   3   2   1  159.18    7.35 
   3   2   1  170.10    7.39 
  -3   2  -1  173.46    7.28 
  -3   2  -1  157.34    7.24 
   4  -2   1   78.60    3.61 
  -4  -2  -1   76.96    3.66 
  -4  -2  -1   77.89    3.73 
   4  -2   1   75.80    3.65 
  -4  -2  -1   78.17    3.68 
   4  -2   1   81.06    3.62 
   4   2   1   80.42    3.76 
   4   2   1   85.53    3.71 
  -4   2  -1   78.24    3.60 
  -4   2  -1   80.35    3.62 
  -4   2  -1   76.31    3.65 
  -4   2  -1   79.50    3.55 
   4   2   1   79.08    3.69 
   5  -2   1    8.21    0.62 
   5  -2   1    7.43    0.54 
  -5  -2  -1    6.67    0.62 
  -5  -2  -1    7.09    0.58 
   5  -2   1    8.17    0.56 
  -5  -2  -1    7.75    0.73 
  -5   2  -1    7.26    0.57 
  -5   2  -1    6.92    0.47 
  -5   2  -1    7.10    0.61 
   5   2   1    7.68    0.65 
   5   2   1    8.38    0.65 
  -5   2  -1    8.05    0.45 
   5   2   1    7.13    0.63 
  -5   2  -1    7.84    0.45 
  -6  -2  -1  103.34    5.13 
   6  -2   1  106.75    4.99 
  -6  -2  -1  113.58    5.03 
   6  -2   1  112.68    5.05 
   6  -2   1  107.54    4.99 
  -6  -2  -1  117.57    5.05 
  -6   2  -1  110.34    4.91 
  -6   2  -1  117.63    4.91 
  -6   2  -1  106.98    4.90 
  -6   2  -1  107.50    5.04 
   6   2   1   94.20    5.03 
  -6   2  -1  112.12    5.03 
   6   2   1  105.52    5.05 
   7  -2   1   47.22    2.30 
  -7  -2  -1   50.10    2.34 
   7  -2   1   46.26    2.29 
  -7  -2  -1   42.92    2.43 
   7  -2   1   51.27    2.70 
  -7  -2  -1   46.98    2.32 
  -7   2  -1   48.59    2.18 
  -7   2  -1   46.08    2.18 
   7   2   1   43.08    2.35 
  -7   2  -1   49.67    2.35 
   7   2   1   48.93    2.38 
  -7   2  -1   48.03    2.17 
  -7   2  -1   43.95    2.35 
   8  -2   1    1.14    0.34 
  -8  -2  -1    0.30    0.33 
  -8  -2  -1    0.49    0.42 
   8  -2   1    0.32    0.30 
  -8  -2  -1    0.80    0.37 
   8  -2   1    0.46    0.30 
  -8   2  -1    0.92    0.22 
   8   2   1    0.80    0.39 
  -8   2  -1    0.90    0.35 
   8   2   1    0.14    0.34 
  -8   2  -1    0.80    0.21 
   9  -2   1   22.67    1.34 
  -9  -2  -1   23.59    1.33 
  -9  -2  -1   24.04    1.56 
  -9  -2  -1   24.69    1.38 
   9  -2   1   22.76    1.34 
   9   2   1   22.54    1.43 
  -9   2  -1   22.61    1.17 
  -9   2  -1   23.11    1.17 
  -9   2  -1   22.80    1.42 
   9   2   1   25.15    1.44 
  -9   2  -1   24.02    1.45 
 -10  -2  -1    0.70    0.50 
 -10  -2  -1    1.29    0.33 
  10  -2   1    2.06    0.47 
 -10  -2  -1    0.71    0.36 
  10  -2   1    0.97    0.41 
 -10  -2  -1    1.37    0.43 
 -10   2  -1    0.53    0.43 
 -10   2  -1    1.59    0.51 
 -10   2  -1    1.32    0.24 
  10   2   1    0.95    0.49 
  10   2   1    1.66    0.48 
 -10   2  -1    1.08    0.25 
 -11  -2  -1  117.31    5.65 
 -11  -2  -1  122.57    5.56 
 -11  -2  -1  117.22    5.92 
  11  -2   1  122.84    5.72 
  11  -2   1  113.00    5.71 
 -11  -2  -1  123.12    5.68 
  11   2   1  127.89    5.91 
 -11   2  -1  119.62    5.46 
  11   2   1  115.99    5.78 
 -11   2  -1  127.54    5.82 
 -11   2  -1  126.36    5.82 
 -12  -2  -1    0.11    0.24 
  12  -2   1    0.94    0.45 
 -12  -2  -1    0.16    0.56 
 -12  -2  -1    1.07    0.40 
  12  -2   1    0.34    0.41 
 -12   2  -1    0.63    0.54 
 -12   2  -1    0.48    0.51 
  12   2   1    0.04    0.47 
  12   2   1    1.00    0.48 
 -13  -2  -1   21.91    1.18 
 -13  -2  -1   22.34    1.77 
  13  -2   1   25.10    1.52 
  13  -2   1   23.53    1.52 
 -13  -2  -1   21.19    1.37 
 -13   2  -1   22.70    1.65 
 -13   2  -1   23.29    1.65 
  13   2   1   24.45    1.62 
 -14  -2  -1    3.87    0.73 
  14  -2   1    5.06    0.78 
 -14  -2  -1    2.57    0.79 
 -14   2  -1    4.14    0.79 
 -14   2  -1    3.38    0.70 
  14   2   1    4.73    0.83 
 -14  -3   1   11.65    1.08 
  14  -3  -1   11.93    1.13 
 -14  -3   1    9.13    1.24 
 -14   3   1   14.79    1.36 
 -14   3   1   13.07    1.24 
 -14   3   1   11.88    0.77 
 -14   3   1   11.57    0.83 
  14   3  -1   12.00    1.82 
 -13  -3   1    0.45    0.30 
 -13  -3   1    0.63    0.63 
  13  -3  -1    0.23    0.47 
 -13  -3   1    0.57    0.48 
 -13  -3   1    0.94    0.45 
 -13   3   1   -0.23    0.58 
 -13   3   1    0.26    0.33 
 -13   3   1    0.23    0.28 
  13   3  -1    1.02    0.62 
 -13   3   1    0.08    0.48 
  12  -3  -1   30.95    1.87 
 -12  -3   1   29.93    1.90 
 -12  -3   1   30.48    1.81 
 -12  -3   1   30.19    2.05 
  12  -3  -1   28.17    1.79 
  12   3  -1   31.88    1.91 
 -12   3   1   29.38    1.58 
 -12   3   1   30.82    1.92 
 -12   3   1   30.33    1.85 
 -12   3   1   29.98    1.58 
  11  -3  -1   13.26    1.06 
  11  -3  -1   13.75    1.07 
 -11  -3   1   13.28    1.21 
 -11  -3   1   13.56    1.31 
  11   3  -1   13.70    1.13 
 -11   3   1   13.68    0.90 
 -11   3   1   13.70    0.91 
 -11   3   1   14.54    1.12 
 -11   3   1   15.36    1.22 
  11   3  -1   13.06    1.16 
 -10  -3   1    5.14    0.64 
 -10  -3   1    5.13    0.69 
  10  -3  -1    3.77    0.57 
  10  -3  -1    4.72    0.64 
 -10  -3   1    3.90    0.73 
 -10   3   1    7.22    0.83 
 -10   3   1    4.40    0.50 
 -10   3   1    4.35    0.62 
 -10   3   1    5.37    0.56 
   9  -3  -1    6.40    0.71 
  -9  -3   1    7.42    0.76 
  -9  -3   1    7.45    0.89 
  -9  -3   1    9.25    0.84 
   9  -3  -1    6.72    0.73 
  -9   3   1    6.40    0.62 
   9   3  -1    7.48    0.82 
  -9   3   1    7.42    0.63 
  -9   3   1    7.41    0.83 
  -9   3   1    6.85    0.74 
   8  -3  -1   39.00    2.03 
  -8  -3   1   37.77    2.08 
  -8  -3   1   43.30    2.09 
  -8  -3   1   37.76    2.18 
   8  -3  -1   40.00    2.04 
   8   3  -1   41.16    2.10 
  -8   3   1   35.86    1.94 
   8   3  -1   39.49    2.10 
  -8   3   1   40.69    2.02 
  -8   3   1   40.95    1.95 
  -8   3   1   36.40    2.08 
  -7  -3   1    1.88    0.46 
   7  -3  -1    2.98    0.47 
  -7  -3   1    3.28    0.48 
   7  -3  -1    2.83    0.43 
   7  -3  -1    3.23    0.45 
  -7  -3   1    2.71    0.46 
   7   3  -1    3.26    0.48 
   7   3  -1    2.56    0.46 
  -7   3   1    2.86    0.40 
  -7   3   1    3.16    0.39 
  -7   3   1    3.70    0.53 
  -7   3   1    2.89    0.50 
   7   3  -1    3.83    0.51 
  -6  -3   1  169.65    7.78 
  -6  -3   1  165.26    7.73 
  -6  -3   1  164.62    7.73 
   6  -3  -1  180.08    7.74 
   6  -3  -1  169.13    7.69 
   6  -3  -1  171.64    7.70 
  -6   3   1  168.32    7.64 
  -6   3   1  170.37    7.64 
  -6   3   1  172.94    7.73 
   6   3  -1  157.75    7.72 
  -6   3   1  168.15    7.64 
   5  -3  -1  205.50    8.55 
   5  -3  -1  198.44    8.51 
  -5  -3   1  187.49    8.53 
   5  -3  -1  181.36    8.49 
  -5  -3   1  191.98    8.58 
  -5  -3   1  172.10    8.52 
   5   3  -1  174.49    8.52 
  -5   3   1  194.21    8.47 
  -5   3   1  193.75    8.47 
   5   3  -1  183.93    8.51 
  -5   3   1  187.04    8.53 
   5   3  -1  181.74    8.52 
   4  -3  -1    9.84    0.66 
  -4  -3   1    7.94    0.68 
  -4  -3   1    9.58    0.72 
   4  -3  -1    8.42    0.90 
  -4  -3   1    8.16    0.71 
   4   3  -1    9.00    0.70 
  -4   3   1    9.00    0.64 
  -4   3   1    8.06    0.68 
   4   3  -1    8.19    0.67 
  -4   3   1    9.50    0.64 
   4   3  -1    9.79    0.67 
   3  -3  -1    2.16    0.34 
   3  -3  -1    2.45    0.37 
  -3  -3   1    1.58    0.41 
  -3  -3   1    2.67    0.41 
  -3  -3   1    1.86    0.34 
   3   3  -1    2.64    0.40 
  -3   3   1    2.45    0.35 
  -3   3   1    2.38    0.40 
  -3   3   1    2.66    0.26 
   3   3  -1    1.72    0.37 
  -2  -3   1  171.42    8.09 
   2  -3  -1  177.18    8.08 
  -2  -3   1  166.79    8.06 
  -2  -3   1  181.46    8.10 
   2  -3  -1  182.63    8.09 
  -2   3   1  185.23    8.07 
   2   3  -1  178.69    8.08 
  -2   3   1  184.61    8.07 
  -2   3   1  193.15    7.99 
   2   3  -1  170.44    8.08 
  -1  -3   1    0.56    0.24 
   1  -3  -1    0.76    0.29 
  -1  -3   1    0.54    0.25 
   1  -3  -1    0.61    0.14 
   1  -3  -1    1.17    0.31 
  -1  -3   1    0.81    0.18 
  -1   3   1    0.22    0.25 
  -1   3   1    0.29    0.26 
  -1   3   1    0.54    0.14 
   1   3  -1    0.30    0.25 
   1   3  -1    0.70    0.25 
   0  -3  -1    3.56    0.34 
   0  -3   1    3.81    0.27 
   0  -3   1    4.38    0.40 
   0  -3   1    3.66    0.37 
   0  -3  -1    4.91    0.44 
   0  -3  -1    4.16    0.44 
   0   3   1    3.45    0.39 
   0   3   1    3.60    0.40 
   0   3  -1    3.51    0.37 
   0   3  -1    3.42    0.37 
   0   3   1    4.01    0.33 
  -1  -3  -1    0.33    0.25 
   1  -3   1    0.40    0.23 
  -1  -3  -1    0.29    0.20 
   1  -3   1    0.18    0.22 
  -1  -3  -1    0.47    0.29 
  -1   3  -1    0.17    0.17 
   1   3   1    0.01    0.24 
   1   3   1    0.28    0.28 
  -1   3  -1    0.11    0.19 
   2  -3   1   21.27    1.06 
   2  -3   1   20.46    1.05 
  -2  -3  -1   19.88    1.19 
  -2  -3  -1   20.03    1.12 
  -2  -3  -1   22.33    1.12 
   2   3   1   21.19    1.14 
  -2   3  -1   21.19    1.01 
   2   3   1   18.60    1.07 
   2   3   1   19.84    1.14 
  -2   3  -1   18.28    0.99 
  -2   3  -1   20.28    1.06 
  -3  -3  -1   81.06    3.64 
   3  -3   1   79.25    3.55 
   3  -3   1   75.07    3.54 
  -3  -3  -1   73.98    3.60 
  -3   3  -1   77.83    3.47 
  -3   3  -1   78.47    3.49 
  -3   3  -1   74.87    3.56 
   3   3   1   76.98    3.62 
  -3   3  -1   79.59    3.48 
   3   3   1   73.59    3.61 
  -4  -3  -1  406.55   18.48 
  -4  -3  -1  402.74   18.45 
   4  -3   1  425.51   18.38 
  -4  -3  -1  397.95   18.44 
   4  -3   1  440.52   18.42 
   4  -3   1  410.58   18.38 
  -4   3  -1  407.85   18.41 
  -4   3  -1  417.75   18.30 
  -4   3  -1  416.25   18.31 
   4   3   1  397.37   18.45 
  -4   3  -1  425.87   18.33 
   4   3   1  396.44   18.45 
   5  -3   1    0.43    0.24 
  -5  -3  -1    1.24    0.40 
   5  -3   1    0.29    0.23 
  -5  -3  -1    0.30    0.30 
  -5  -3  -1    0.34    0.33 
   5  -3   1    0.17    0.23 
   5   3   1    0.21    0.28 
  -5   3  -1    0.28    0.14 
   5   3   1    0.53    0.32 
   5   3   1    0.18    0.30 
  -5   3  -1    0.44    0.24 
  -5   3  -1    0.58    0.20 
  -6  -3  -1  111.90    5.32 
   6  -3   1  109.97    5.18 
  -6  -3  -1  118.34    5.26 
   6  -3   1  113.97    5.18 
   6  -3   1  118.66    5.23 
  -6  -3  -1  117.94    5.24 
  -6   3  -1  114.67    5.23 
  -6   3  -1  113.65    5.05 
   6   3   1  110.08    5.26 
   6   3   1  109.03    5.25 
   6   3   1  107.13    5.26 
  -6   3  -1  107.66    5.15 
   7  -3   1   27.21    1.50 
  -7  -3  -1   29.32    1.52 
   7  -3   1   26.08    1.44 
  -7  -3  -1   28.79    1.54 
  -7  -3  -1   27.62    1.65 
   7  -3   1   27.98    1.46 
   7   3   1   24.28    1.53 
   7   3   1   26.34    1.54 
  -7   3  -1   28.80    1.54 
  -7   3  -1   26.74    1.44 
  -7   3  -1   27.58    1.28 
  -8  -3  -1  119.46    5.51 
  -8  -3  -1  124.10    5.54 
   8  -3   1  115.94    5.47 
  -8  -3  -1  115.41    5.65 
   8  -3   1  113.58    5.46 
   8   3   1  110.91    5.55 
  -8   3  -1  117.94    5.47 
  -8   3  -1  117.12    5.28 
  -8   3  -1  121.53    5.55 
   8   3   1  124.21    5.58 
  -9  -3  -1    0.43    0.54 
   9  -3   1    0.66    0.36 
  -9  -3  -1    0.94    0.40 
  -9  -3  -1    0.88    0.44 
   9  -3   1    0.55    0.36 
  -9   3  -1    0.38    0.47 
   9   3   1    0.37    0.40 
   9   3   1    0.34    0.41 
  -9   3  -1    0.70    0.38 
 -10  -3  -1   24.48    1.44 
 -10  -3  -1   22.13    1.67 
  10  -3   1   22.23    1.39 
 -10  -3  -1   22.54    1.40 
  10  -3   1   24.01    1.40 
 -10   3  -1   24.37    1.53 
  10   3   1   22.04    1.51 
 -10   3  -1   24.59    1.46 
  10   3   1   23.64    1.53 
 -11  -3  -1    6.67    0.69 
  11  -3   1    5.51    0.70 
 -11  -3  -1    5.00    0.64 
 -11  -3  -1    7.63    1.04 
  11  -3   1    6.63    0.74 
 -11   3  -1    5.32    0.77 
  11   3   1    6.01    0.80 
  11   3   1    7.29    0.88 
 -11   3  -1    6.52    0.77 
  12  -3   1    3.96    0.65 
 -12  -3  -1    3.35    0.84 
  12  -3   1    4.02    0.76 
 -12  -3  -1    4.35    0.54 
  12   3   1    4.02    0.77 
 -12   3  -1    3.00    0.60 
 -12   3  -1    4.53    0.77 
 -13  -3  -1   28.21    1.52 
  13  -3   1   26.40    1.73 
 -13  -3  -1   25.06    2.01 
  13  -3   1   27.84    1.72 
 -13  -3  -1   27.14    1.85 
 -13   3  -1   31.53    1.91 
  13   3   1   28.90    1.87 
 -13   3  -1   29.67    1.83 
 -13  -4   1   10.55    1.25 
 -13  -4   1   12.17    1.10 
  13  -4  -1   12.24    1.06 
 -13   4   1   12.82    1.10 
  13   4  -1   13.59    1.23 
 -13   4   1   12.20    1.27 
 -13   4   1   10.84    0.70 
 -12  -4   1    1.75    1.08 
 -12  -4   1    2.31    0.54 
  12  -4  -1    3.12    0.61 
  12  -4  -1    1.44    0.53 
 -12  -4   1    2.04    0.59 
 -12   4   1    1.65    0.62 
 -12   4   1    2.05    0.51 
  12   4  -1    2.38    0.69 
 -12   4   1    2.31    0.52 
 -12   4   1    2.18    0.34 
 -11  -4   1   37.35    2.35 
  11  -4  -1   35.42    2.11 
  11  -4  -1   38.20    2.11 
 -11  -4   1   37.96    2.13 
 -11  -4   1   36.31    2.14 
 -11   4   1   40.32    2.23 
 -11   4   1   38.31    1.89 
 -11   4   1   38.62    2.08 
  11   4  -1   38.57    2.22 
  11   4  -1   42.09    2.26 
 -11   4   1   35.74    1.89 
 -10  -4   1    2.77    0.60 
  10  -4  -1    2.17    0.49 
 -10  -4   1    1.67    0.62 
  10  -4  -1    0.98    0.46 
 -10   4   1    2.06    0.58 
  10   4  -1    2.53    0.64 
 -10   4   1    1.98    0.46 
 -10   4   1    1.93    0.35 
 -10   4   1    2.35    0.39 
   9  -4  -1   48.13    2.57 
   9  -4  -1   45.31    2.55 
  -9  -4   1   48.29    2.73 
  -9  -4   1   51.21    2.63 
  -9  -4   1   50.27    2.61 
  -9   4   1   51.10    2.43 
  -9   4   1   52.18    2.50 
   9   4  -1   53.75    3.19 
  -9   4   1   50.63    2.64 
  -9   4   1   50.58    2.42 
  -8  -4   1   64.68    3.07 
   8  -4  -1   58.77    2.99 
  -8  -4   1   62.67    3.04 
  -8  -4   1   55.87    3.12 
   8  -4  -1   59.68    2.98 
  -8   4   1   60.44    3.04 
   8   4  -1   56.28    3.04 
  -8   4   1   60.32    2.87 
  -8   4   1   60.69    2.87 
  -8   4   1   63.16    2.91 
  -7  -4   1   60.57    3.07 
  -7  -4   1   58.17    3.13 
   7  -4  -1   61.59    3.03 
  -7  -4   1   65.03    3.08 
   7  -4  -1   62.43    3.03 
  -7   4   1   63.21    3.08 
   7   4  -1   64.72    3.09 
   7   4  -1   60.99    3.08 
  -7   4   1   59.62    2.93 
  -7   4   1   61.09    2.92 
  -7   4   1   62.81    2.93 
  -6  -4   1   14.41    1.02 
  -6  -4   1   13.98    1.06 
  -6  -4   1   15.27    1.00 
   6  -4  -1   14.57    0.95 
   6  -4  -1   13.49    0.93 
   6   4  -1   14.16    1.01 
  -6   4   1   14.73    1.00 
  -6   4   1   15.93    0.90 
  -6   4   1   14.95    0.83 
  -6   4   1   14.38    0.89 
   6   4  -1   15.42    0.97 
   6   4  -1   13.88    1.01 
   5  -4  -1  181.87    8.15 
   5  -4  -1  182.52    8.15 
  -5  -4   1  188.78    8.32 
  -5  -4   1  169.63    8.17 
  -5  -4   1  178.14    8.17 
   5   4  -1  186.11    8.20 
   5   4  -1  173.39    8.17 
  -5   4   1  183.87    8.09 
  -5   4   1  162.91    8.14 
  -5   4   1  180.19    8.01 
  -4  -4   1  292.64   12.95 
  -4  -4   1  280.95   12.94 
   4  -4  -1  294.71   12.93 
  -4  -4   1  284.96   12.95 
   4  -4  -1  277.33   12.91 
   4   4  -1  296.17   12.95 
  -4   4   1  278.25   12.92 
  -4   4   1  288.60   12.77 
  -4   4   1  287.48   12.87 
   4   4  -1  286.17   12.94 
   4   4  -1  290.32   12.92 
   3  -4  -1   59.29    2.89 
   3  -4  -1   64.78    2.92 
  -3  -4   1   56.89    2.91 
  -3  -4   1   58.34    2.92 
  -3  -4   1   59.30    2.89 
  -3   4   1   62.89    2.73 
  -3   4   1   61.39    2.87 
  -3   4   1   60.15    2.91 
   3   4  -1   58.36    2.90 
  -3   4   1   64.46    2.95 
   3   4  -1   60.51    2.91 
  -2  -4   1   32.89    1.77 
   2  -4  -1   34.88    1.78 
  -2  -4   1   38.04    1.74 
  -2  -4   1   33.77    1.79 
   2  -4  -1   35.93    1.80 
   2   4  -1   34.11    1.77 
  -2   4   1   36.56    1.61 
   2   4  -1   34.01    1.76 
  -1  -4   1  346.60   14.45 
  -1  -4   1  330.30   14.36 
   1  -4  -1  317.57   14.44 
   1  -4  -1  340.34   14.46 
  -1  -4   1  328.51   14.44 
   1  -4  -1  332.82   14.32 
  -1   4   1  296.99   14.41 
  -1   4   1  307.77   14.49 
   1   4  -1  293.12   14.40 
  -1   4   1  336.64   14.32 
   1   4  -1  308.72   14.40 
   0  -4   1   21.73    1.04 
   0  -4  -1   23.10    1.10 
   0  -4  -1   22.47    1.21 
   0  -4  -1   19.85    1.19 
   0  -4   1   21.81    1.18 
   0   4   1   21.66    1.08 
   0   4  -1   22.21    1.14 
   0   4   1   19.87    1.17 
   0   4   1   21.07    1.19 
   0   4  -1   21.55    1.14 
  -1  -4  -1  136.71    6.56 
   1  -4   1  159.62    6.55 
  -1  -4  -1  137.20    6.57 
  -1  -4  -1  144.32    6.51 
   1  -4   1  138.69    6.52 
   1   4   1  141.84    6.50 
  -1   4  -1  155.95    6.49 
   1   4   1  132.60    6.55 
  -1   4  -1  148.89    6.49 
   1   4   1  139.92    6.56 
  -2  -4  -1   27.75    1.49 
  -2  -4  -1   27.92    1.50 
   2  -4   1   27.43    1.42 
  -2  -4  -1   27.88    1.44 
   2  -4   1   28.60    1.44 
  -2   4  -1   29.01    1.37 
   2   4   1   26.13    1.48 
   2   4   1   26.37    1.46 
  -2   4  -1   27.43    1.36 
  -2   4  -1   28.40    1.41 
   3  -4   1  139.68    6.36 
  -3  -4  -1  146.22    6.41 
   3  -4   1  143.11    6.35 
  -3  -4  -1  131.70    6.41 
  -3  -4  -1  137.75    6.41 
   3   4   1  137.62    6.41 
  -3   4  -1  139.01    6.28 
  -3   4  -1  143.24    6.28 
   3   4   1  134.56    6.41 
  -3   4  -1  142.19    6.35 
  -4  -4  -1    5.73    0.66 
   4  -4   1    6.46    0.68 
  -4  -4  -1    6.57    0.71 
   4  -4   1    6.56    0.54 
  -4   4  -1    7.15    0.43 
  -4   4  -1    6.05    0.57 
   4   4   1    5.77    0.61 
  -4   4  -1    6.66    0.43 
  -5  -4  -1   17.22    1.11 
  -5  -4  -1   17.88    1.18 
   5  -4   1   17.99    1.03 
   5  -4   1   18.47    1.05 
   5   4   1   16.96    1.11 
   5   4   1   17.50    1.14 
  -5   4  -1   18.87    0.89 
  -5   4  -1   19.92    1.09 
  -5   4  -1   17.97    0.90 
   5   4   1   16.64    1.14 
  -5   4  -1   18.81    0.89 
   6  -4   1   11.44    0.88 
   6  -4   1   10.07    0.75 
  -6  -4  -1   10.52    0.81 
  -6  -4  -1   10.77    0.95 
   6  -4   1    9.88    0.76 
   6   4   1   11.75    0.88 
  -6   4  -1   11.38    0.82 
  -6   4  -1   10.09    0.64 
  -6   4  -1   10.83    0.55 
   6   4   1   11.11    0.90 
   7  -4   1    4.47    0.51 
   7  -4   1    3.14    0.44 
   7  -4   1    4.51    0.52 
  -7  -4  -1    4.41    0.61 
  -7  -4  -1    2.61    0.56 
  -7   4  -1    3.89    0.54 
  -7   4  -1    3.96    0.41 
   7   4   1    4.70    0.62 
   7   4   1    3.55    0.60 
  -8  -4  -1   -0.35    0.43 
  -8  -4  -1   -0.44    0.37 
   8  -4   1    0.09    0.33 
   8  -4   1    0.04    0.33 
  -8   4  -1    0.29    0.38 
  -8   4  -1   -0.60    0.23 
   8   4   1   -0.01    0.45 
   8   4   1   -0.11    0.26 
  -9  -4  -1    1.27    0.58 
   9  -4   1    1.49    0.42 
   9  -4   1    0.63    0.39 
  -9  -4  -1    1.53    0.47 
  -9   4  -1    1.11    0.35 
  -9   4  -1    1.23    0.50 
   9   4   1    0.60    0.44 
   9   4   1    1.10    0.53 
 -10  -4  -1    1.74    0.69 
  10  -4   1    1.66    0.48 
  10  -4   1    1.61    0.46 
 -10   4  -1    1.48    0.40 
 -10   4  -1    0.78    0.52 
  10   4   1    0.99    0.54 
  10   4   1    1.41    0.61 
  11  -4   1    2.88    0.57 
  11  -4   1    5.03    0.98 
 -11  -4  -1    3.49    0.87 
 -11   4  -1    3.48    0.69 
 -11   4  -1    4.19    0.59 
  11   4   1    2.96    0.69 
  12  -4   1   15.95    1.19 
 -12  -4  -1   17.39    1.26 
 -12  -4  -1   15.59    1.54 
 -12  -4  -1   16.45    1.21 
  12  -4   1   18.14    1.23 
 -12   4  -1   17.01    1.35 
 -12   4  -1   17.31    1.24 
  12   4   1   16.05    1.41 
 -13  -4  -1    1.77    0.71 
 -13  -4  -1    2.02    0.55 
 -13  -4  -1    1.17    0.45 
  13  -4   1    1.66    0.49 
  13   4   1    1.75    0.75 
 -13   4  -1    1.53    0.52 
 -13   4  -1    0.98    0.52 
 -13  -5   1    0.66    0.55 
 -13  -5   1    1.38    0.81 
  13  -5  -1   -0.22    0.46 
 -13   5   1    1.08    0.41 
 -13   5   1    0.36    0.52 
  13   5  -1   -0.97    0.50 
  12  -5  -1   12.73    1.15 
 -12  -5   1   13.69    1.23 
 -12  -5   1   15.75    1.55 
  12   5  -1   16.07    1.35 
 -12   5   1   14.86    0.80 
 -12   5   1   16.17    1.08 
 -12   5   1   13.95    1.32 
 -11  -5   1   14.26    1.43 
 -11  -5   1   12.88    1.22 
  11  -5  -1   13.18    1.12 
  11  -5  -1   15.47    1.15 
 -11   5   1   14.91    1.01 
 -11   5   1   13.21    1.00 
 -11   5   1   16.18    1.29 
  11   5  -1   13.93    1.28 
 -10  -5   1   32.70    1.87 
  10  -5  -1   32.29    1.80 
  10  -5  -1   26.72    1.75 
 -10  -5   1   28.73    1.98 
 -10  -5   1   31.05    1.81 
 -10   5   1   27.06    1.63 
 -10   5   1   31.77    1.87 
 -10   5   1   29.53    1.60 
 -10   5   1   28.72    1.52 
  10   5  -1   29.92    1.86 
  10   5  -1   32.26    1.92 
  -9  -5   1    2.14    0.57 
  -9  -5   1    1.13    0.58 
   9  -5  -1    1.15    0.46 
   9  -5  -1    0.67    0.41 
  -9   5   1    0.55    0.31 
   9   5  -1    1.71    0.55 
  -9   5   1    1.48    0.32 
  -9   5   1    1.60    0.34 
  -9   5   1    0.51    0.45 
   8  -5  -1   28.08    1.68 
  -8  -5   1   28.98    1.86 
   8  -5  -1   29.89    1.69 
  -8   5   1   30.41    1.50 
  -8   5   1   29.99    1.54 
  -8   5   1   28.59    1.75 
  -8   5   1   29.72    1.53 
  -7  -5   1    2.32    0.60 
  -7  -5   1    3.47    0.59 
   7  -5  -1    2.77    0.50 
   7  -5  -1    1.90    0.46 
  -7  -5   1    2.95    0.55 
  -7   5   1    3.43    0.42 
   7   5  -1    2.86    0.62 
  -7   5   1    2.86    0.41 
   7   5  -1    3.16    0.57 
  -7   5   1    1.92    0.52 
  -7   5   1    3.41    0.34 
   6  -5  -1   12.44    0.86 
  -6  -5   1   10.97    0.90 
   6  -5  -1   10.32    0.84 
  -6  -5   1   10.25    0.97 
  -6  -5   1   10.49    0.92 
   6   5  -1   11.30    0.94 
  -6   5   1   11.52    0.77 
  -6   5   1   10.09    0.75 
  -6   5   1   10.17    0.90 
   6   5  -1   10.35    0.90 
  -6   5   1    9.92    0.57 
  -6   5   1   10.12    0.58 
   5  -5  -1    0.72    0.38 
  -5  -5   1    0.95    0.37 
   5  -5  -1    1.22    0.38 
  -5  -5   1    0.54    0.37 
  -5  -5   1    0.97    0.38 
  -5   5   1    0.45    0.35 
  -5   5   1    0.92    0.33 
   5   5  -1    1.10    0.40 
   5   5  -1    0.72    0.42 
   5   5  -1    0.18    0.27 
   4  -5  -1   57.05    2.86 
  -4  -5   1   57.06    2.86 
  -4  -5   1   57.38    2.88 
  -4  -5   1   57.56    2.90 
   4  -5  -1   57.37    3.05 
   4   5  -1   61.54    2.89 
  -4   5   1   56.66    2.86 
   4   5  -1   60.94    2.88 
  -4   5   1   59.12    2.80 
   3  -5  -1   51.79    2.50 
  -3  -5   1   47.02    2.49 
  -3  -5   1   53.68    2.46 
  -3  -5   1   47.17    2.50 
   3  -5  -1   47.73    2.48 
   3   5  -1   49.01    2.49 
   3   5  -1   55.33    2.52 
  -3   5   1   50.81    2.44 
  -3   5   1   50.40    2.43 
  -3   5   1   46.53    2.47 
  -2  -5   1   84.29    4.28 
   2  -5  -1   82.58    3.96 
   2  -5  -1   80.59    3.96 
  -2  -5   1   79.30    3.97 
  -2  -5   1   84.66    3.89 
   2   5  -1   85.98    3.95 
  -2   5   1   82.44    3.92 
   2   5  -1   86.70    3.95 
  -2   5   1   86.79    3.93 
   1  -5  -1    2.37    0.27 
  -1  -5   1    2.70    0.30 
   1  -5  -1    2.69    0.44 
  -1  -5   1    2.97    0.45 
   1  -5  -1    1.75    0.41 
   1   5  -1    2.84    0.42 
  -1   5   1    3.22    0.45 
  -1   5   1    2.36    0.25 
   1   5  -1    2.53    0.41 
  -1   5   1    2.70    0.42 
   0  -5  -1  148.43    6.87 
   0  -5   1  151.26    6.82 
   0  -5  -1  142.10    7.00 
   0  -5  -1  148.62    7.09 
   0  -5   1  152.72    6.98 
   0  -5   1  148.20    6.98 
   0   5  -1  159.52    6.94 
   0   5   1  159.72    6.99 
   0   5   1  148.80    6.89 
   0   5   1  157.10    6.99 
   0   5  -1  160.07    6.94 
   1  -5   1   23.63    1.27 
  -1  -5  -1   22.85    1.40 
  -1  -5  -1   22.27    1.19 
  -1  -5  -1   23.25    1.33 
   1  -5   1   21.71    1.26 
   1   5   1   21.12    1.16 
  -1   5  -1   22.90    1.20 
   1   5   1   23.35    1.30 
  -1   5  -1   22.59    1.20 
   1   5   1   22.63    1.29 
   2  -5   1  117.49    5.43 
  -2  -5  -1  119.35    5.49 
  -2  -5  -1  117.46    5.48 
   2  -5   1  110.93    5.41 
  -2  -5  -1  118.22    5.41 
   2   5   1  114.71    5.46 
   2   5   1  123.28    5.50 
  -2   5  -1  114.78    5.35 
  -2   5  -1  118.33    5.40 
  -2   5  -1  120.44    5.35 
   3  -5   1    5.41    0.53 
   3  -5   1    4.96    0.53 
  -3  -5  -1    5.45    0.60 
  -3  -5  -1    4.14    0.51 
  -3  -5  -1    4.68    0.57 
   3   5   1    4.43    0.57 
  -3   5  -1    4.62    0.44 
   3   5   1    4.64    0.59 
  -3   5  -1    4.52    0.43 
  -3   5  -1    5.33    0.53 
  -4  -5  -1   20.80    1.30 
  -4  -5  -1   21.98    1.28 
  -4  -5  -1   20.50    1.31 
   4  -5   1   21.82    1.21 
   4  -5   1   21.51    1.23 
  -4   5  -1   21.90    1.08 
   4   5   1   22.40    1.33 
   4   5   1   19.79    1.31 
  -4   5  -1   21.56    1.22 
  -4   5  -1   21.16    1.08 
  -5  -5  -1    1.17    0.43 
  -5  -5  -1    0.75    0.40 
   5  -5   1    1.03    0.35 
  -5  -5  -1    0.57    0.37 
   5  -5   1    1.00    0.35 
   5   5   1    0.85    0.45 
  -5   5  -1    0.97    0.20 
  -5   5  -1    1.07    0.20 
  -5   5  -1    0.88    0.34 
   5   5   1    1.50    0.47 
  -6  -5  -1    8.21    0.80 
  -6  -5  -1    8.42    0.86 
   6  -5   1    7.85    0.69 
  -6  -5  -1    5.44    0.70 
  -6   5  -1    7.30    0.74 
   6   5   1    7.84    0.82 
   6   5   1    6.47    0.69 
  -7  -5  -1   55.18    2.71 
   7  -5   1   51.23    2.61 
   7  -5   1   50.65    2.60 
  -7  -5  -1   53.78    2.80 
   7   5   1   50.70    2.73 
  -7   5  -1   52.02    2.42 
  -7   5  -1   52.05    2.65 
   8  -5   1    6.33    0.68 
  -8  -5  -1    6.50    0.88 
   8  -5   1    6.70    0.69 
  -8   5  -1    5.88    0.51 
   8   5   1    6.73    0.86 
  -8   5  -1    5.96    0.77 
   9  -5   1    1.69    0.46 
  -9  -5  -1    1.94    0.65 
  -9  -5  -1    2.26    0.57 
   9  -5   1    1.90    0.46 
  -9   5  -1    1.91    0.34 
   9   5   1    1.54    0.66 
   9   5   1    2.17    0.68 
  -9   5  -1    2.02    0.54 
  10  -5   1   16.39    1.18 
 -10  -5  -1   16.86    1.47 
 -10  -5  -1   15.81    1.30 
 -10  -5  -1   19.60    1.27 
  10  -5   1   18.53    1.20 
 -10   5  -1   15.13    1.04 
  10   5   1   17.81    1.38 
 -10   5  -1   19.11    1.32 
 -11  -5  -1    0.93    0.55 
  11  -5   1    1.46    0.46 
 -11  -5  -1    1.15    0.58 
 -11  -5  -1    0.47    0.62 
  11   5   1    3.25    0.73 
 -11   5  -1    1.67    0.41 
 -11   5  -1    0.55    0.43 
 -12  -5  -1    1.38    0.54 
 -12  -5  -1    0.15    0.57 
  12  -5   1    0.93    0.47 
  12  -5   1    0.38    0.41 
 -12   5  -1    0.16    0.34 
 -12   5  -1    0.54    0.49 
 -12  -6   1   -0.02    0.60 
  12  -6  -1    0.68    0.52 
 -12   6   1    0.50    0.34 
  12   6  -1   -0.20    0.53 
 -12   6   1    0.14    0.50 
  11  -6  -1    9.63    1.00 
 -11  -6   1    7.93    1.09 
 -11   6   1    8.91    0.99 
 -11   6   1    9.81    0.71 
  11   6  -1   12.42    1.18 
 -10  -6   1    3.48    0.77 
 -10  -6   1    3.69    0.72 
  10  -6  -1    3.79    0.66 
  10  -6  -1    4.26    0.67 
 -10   6   1    3.88    0.43 
  10   6  -1    3.09    0.70 
 -10   6   1    4.07    0.73 
 -10   6   1    3.84    0.39 
  -9  -6   1   19.96    1.44 
  -9  -6   1   21.56    1.55 
   9  -6  -1   17.23    1.31 
   9  -6  -1   19.36    1.71 
  -9  -6   1   19.60    1.53 
  -9   6   1   18.69    1.29 
  -9   6   1   18.38    0.98 
  -9   6   1   21.10    1.41 
   9   6  -1   21.79    1.48 
  -9   6   1   18.56    1.06 
  -9   6   1   17.94    1.06 
   9   6  -1   18.96    1.87 
  -8  -6   1   -0.48    0.47 
  -8  -6   1   -0.14    0.47 
  -8  -6   1    0.13    0.45 
   8  -6  -1   -0.32    0.40 
   8  -6  -1   -0.08    0.43 
  -8   6   1    0.03    0.27 
   8   6  -1    0.33    0.48 
  -8   6   1    0.10    0.29 
  -8   6   1   -0.52    0.43 
   8   6  -1   -0.03    0.43 
  -7  -6   1    2.21    0.61 
   7  -6  -1    2.92    0.57 
   7  -6  -1    2.44    0.51 
  -7  -6   1    2.90    0.64 
   7   6  -1    1.74    0.59 
  -7   6   1    1.96    0.40 
  -7   6   1    2.38    0.51 
  -7   6   1    2.71    0.42 
  -6  -6   1    1.18    0.48 
   6  -6  -1    1.41    0.45 
   6  -6  -1    1.02    0.43 
  -6   6   1    1.32    0.37 
   6   6  -1    1.28    0.46 
  -6   6   1    0.81    0.50 
   6   6  -1    0.73    0.45 
  -6   6   1    1.00    0.36 
   5  -6  -1   10.80    0.90 
  -5  -6   1    9.87    0.98 
   5  -6  -1   11.30    0.90 
  -5  -6   1    9.45    0.93 
  -5   6   1   10.33    0.79 
   5   6  -1   10.38    0.94 
  -5   6   1   11.22    0.81 
  -5   6   1   11.16    0.93 
   5   6  -1   10.27    0.92 
  -4  -6   1   24.40    1.46 
  -4  -6   1   26.21    1.54 
   4  -6  -1   20.51    1.38 
   4  -6  -1   21.31    1.39 
  -4   6   1   24.12    1.32 
  -4   6   1   23.40    1.32 
   4   6  -1   24.62    1.45 
   4   6  -1   21.58    1.41 
  -4   6   1   24.30    1.42 
  -3  -6   1   88.88    4.11 
   3  -6  -1   85.65    4.18 
   3  -6  -1   84.15    4.17 
  -3  -6   1   90.29    4.21 
   3   6  -1   86.19    4.16 
  -3   6   1   84.46    4.10 
   3   6  -1   90.25    4.16 
  -3   6   1   85.02    4.16 
  -3   6   1   88.79    4.11 
  -2  -6   1    8.88    0.82 
  -2  -6   1    8.09    0.64 
   2  -6  -1    9.17    0.80 
  -2  -6   1    7.82    0.81 
   2  -6  -1    8.06    0.80 
   2   6  -1    8.23    0.77 
   2   6  -1    9.96    0.77 
  -2   6   1    9.21    0.77 
  -1  -6   1    5.55    0.45 
   1  -6  -1    5.48    0.68 
   1  -6  -1    5.42    0.39 
  -1  -6   1    5.58    0.63 
   1  -6  -1    6.79    0.71 
  -1  -6   1    6.76    0.70 
   1   6  -1    5.82    0.61 
   1   6  -1    5.02    0.57 
  -1   6   1    5.28    0.60 
  -1   6   1    5.26    0.59 
   0  -6  -1    3.18    0.52 
   0  -6   1    4.19    0.31 
   0  -6   1    4.53    0.60 
   0  -6  -1    5.72    0.65 
   0  -6  -1    4.26    0.42 
   0  -6   1    4.43    0.56 
   0   6  -1    5.22    0.53 
   0   6  -1    4.07    0.50 
   0   6   1    3.80    0.55 
   0   6   1    4.84    0.59 
   1  -6   1   55.14    2.76 
   1  -6   1   54.81    2.75 
  -1  -6  -1   53.20    2.80 
  -1  -6  -1   55.08    2.80 
  -1  -6  -1   52.78    2.65 
   1   6   1   58.75    2.79 
  -1   6  -1   56.78    2.67 
   1   6   1   57.66    2.78 
  -1   6  -1   55.30    2.67 
  -2  -6  -1   33.14    1.95 
  -2  -6  -1   37.66    1.97 
  -2  -6  -1   37.01    1.86 
   2  -6   1   35.19    1.91 
   2  -6   1   35.69    1.90 
  -2   6  -1   35.35    1.80 
  -2   6  -1   35.56    1.87 
  -2   6  -1   37.00    1.81 
   2   6   1   34.86    1.93 
   2   6   1   38.45    1.97 
  -3  -6  -1   14.23    1.13 
   3  -6   1   17.61    1.08 
  -3  -6  -1   17.15    1.16 
   3  -6   1   16.48    1.06 
  -3   6  -1   15.52    1.05 
  -3   6  -1   15.78    0.93 
   3   6   1   16.66    1.16 
  -3   6  -1   16.82    0.94 
   3   6   1   17.44    1.14 
  -4  -6  -1    6.29    0.75 
   4  -6   1    6.89    0.67 
   4  -6   1    6.76    0.70 
  -4  -6  -1    7.24    0.74 
  -4   6  -1    6.32    0.51 
   4   6   1    7.26    0.80 
  -4   6  -1    5.35    0.59 
   4   6   1    7.71    0.81 
  -4   6  -1    5.97    0.50 
   5  -6   1   72.51    3.69 
   5  -6   1   70.17    3.69 
  -5  -6  -1   82.50    3.82 
   5   6   1   77.51    3.81 
  -5   6  -1   77.40    3.51 
  -5   6  -1   78.43    3.71 
  -5   6  -1   77.69    3.51 
   5   6   1   79.75    3.83 
  -6  -6  -1    3.80    0.64 
  -6  -6  -1    3.28    0.68 
   6  -6   1    4.01    0.56 
   6  -6   1    3.64    0.53 
  -6   6  -1    2.21    0.49 
   6   6   1    3.52    0.67 
   7  -6   1   66.18    3.48 
   7  -6   1   68.63    3.49 
  -7  -6  -1   74.18    3.63 
  -7  -6  -1   69.13    3.65 
   7   6   1   75.92    3.66 
   7   6   1   74.46    3.69 
  -7   6  -1   72.45    3.70 
   8  -6   1    3.32    0.54 
  -8  -6  -1    1.55    0.57 
  -8  -6  -1    2.09    0.56 
   8  -6   1    3.37    0.55 
  -8  -6  -1    3.19    0.68 
  -8   6  -1    2.16    0.50 
   8   6   1    2.10    0.62 
   8   6   1    2.38    0.66 
  -9  -6  -1   62.33    3.37 
  -9  -6  -1   61.40    3.34 
   9  -6   1   64.43    3.13 
  -9  -6  -1   58.72    3.21 
  -9   6  -1   57.21    2.80 
   9   6   1   65.48    3.29 
  -9   6  -1   62.96    3.16 
  10  -6   1    3.67    0.95 
 -10  -6  -1    3.82    0.67 
 -10  -6  -1    2.97    0.96 
  10  -6   1    3.49    0.60 
 -10   6  -1    4.65    0.70 
  10   6   1    4.25    0.80 
 -10   6  -1    3.76    0.38 
  11  -6   1    5.75    0.73 
  11  -6   1    6.49    0.79 
 -11  -6  -1    6.08    0.96 
 -11  -6  -1    3.98    0.73 
 -11   6  -1    5.96    0.52 
 -11   6  -1    5.81    0.83 
  11   6   1    5.26    1.22 
  10  -7  -1   22.50    1.53 
 -10  -7   1   20.02    1.89 
 -10   7   1   22.62    1.58 
   9  -7  -1    0.88    0.57 
   9  -7  -1   -0.09    0.43 
  -9  -7   1   -0.84    0.53 
  -9   7   1   -0.18    0.42 
  -9   7   1    0.04    0.44 
  -9   7   1   -0.05    0.24 
   9   7  -1    0.44    0.54 
   8  -7  -1   15.50    1.14 
  -8  -7   1   14.38    1.29 
   8  -7  -1   11.35    1.10 
   8   7  -1   14.72    1.25 
  -8   7   1   14.39    0.87 
  -8   7   1   13.48    1.18 
  -8   7   1   12.72    0.85 
  -7  -7   1    1.93    0.58 
   7  -7  -1    1.77    0.52 
  -7   7   1    1.34    0.35 
   7   7  -1    1.18    0.51 
   7   7  -1    0.60    0.51 
  -7   7   1    1.94    0.59 
  -7   7   1    1.50    0.36 
   6  -7  -1   11.21    0.97 
  -6  -7   1   10.84    1.01 
   6  -7  -1    9.26    0.96 
  -6   7   1    8.72    0.99 
  -6   7   1   10.25    0.79 
   6   7  -1   11.94    1.07 
   6   7  -1   11.92    1.17 
   5  -7  -1   57.71    3.36 
   5  -7  -1   68.32    3.33 
  -5  -7   1   66.08    3.38 
  -5  -7   1   68.39    3.29 
  -5   7   1   64.06    3.28 
  -5   7   1   65.71    3.15 
  -5   7   1   66.41    3.18 
  -4  -7   1   65.92    3.16 
   4  -7  -1   56.77    3.18 
   4  -7  -1   66.75    3.23 
  -4  -7   1   65.97    3.26 
  -4  -7   1   65.97    3.28 
   4   7  -1   64.01    3.21 
  -4   7   1   61.26    3.09 
   4   7  -1   61.85    3.18 
  -4   7   1   62.92    3.09 
  -4   7   1   65.21    3.22 
   3  -7  -1    3.56    0.62 
  -3  -7   1    3.53    0.96 
  -3  -7   1    3.73    0.49 
  -3  -7   1    5.25    0.73 
   3  -7  -1    2.84    0.57 
   3   7  -1    3.75    0.60 
  -3   7   1    3.74    0.55 
  -3   7   1    3.84    0.55 
  -3   7   1    2.36    0.64 
   3   7  -1    4.96    0.63 
   2  -7  -1   13.67    1.05 
  -2  -7   1   11.81    1.03 
   2  -7  -1   11.27    1.02 
  -2  -7   1   13.01    0.83 
  -2  -7   1   13.29    1.07 
   2   7  -1   13.79    0.97 
  -2   7   1   11.81    0.95 
  -2   7   1   13.61    0.97 
   2   7  -1   12.33    0.97 
   1  -7  -1   -0.50    0.42 
  -1  -7   1    0.07    0.18 
  -1  -7   1   -0.17    0.43 
   1  -7  -1   -0.53    0.44 
  -1  -7   1   -0.05    0.37 
   1   7  -1   -0.10    0.34 
  -1   7   1   -0.11    0.41 
   1   7  -1    0.08    0.37 
  -1   7   1   -0.26    0.34 
   0  -7   1   36.96    2.00 
   0  -7  -1   32.49    2.02 
   0  -7  -1   35.71    1.75 
   0  -7   1   32.84    1.98 
   0  -7  -1   39.27    2.06 
   0   7  -1   35.83    1.89 
   0   7   1   38.95    1.99 
   0   7  -1   37.40    1.91 
   0   7   1   36.87    1.96 
   1  -7   1    1.69    0.49 
  -1  -7  -1    1.52    0.57 
  -1  -7  -1    2.48    0.58 
   1  -7   1    1.44    0.47 
  -1  -7  -1    1.91    0.34 
   1   7   1    2.03    0.49 
  -1   7  -1    1.64    0.41 
   1   7   1    1.50    0.51 
  -1   7  -1    1.19    0.39 
   2  -7   1   36.44    1.93 
   2  -7   1   33.27    1.90 
  -2  -7  -1   31.02    1.78 
  -2   7  -1   35.35    1.86 
   2   7   1   34.78    1.95 
  -2   7  -1   34.38    1.76 
  -2   7  -1   35.56    1.77 
   2   7   1   35.14    1.93 
   3  -7   1    3.28    0.57 
   3  -7   1    2.83    0.53 
  -3  -7  -1    2.68    0.47 
  -3  -7  -1    2.94    0.62 
  -3   7  -1    3.17    0.41 
  -3   7  -1    3.23    0.42 
  -3   7  -1    2.20    0.48 
   3   7   1    2.76    0.55 
   3   7   1    3.33    0.62 
   4  -7   1   20.08    1.30 
   4  -7   1   18.46    1.30 
  -4  -7  -1   20.19    1.33 
  -4  -7  -1   19.68    1.42 
  -4   7  -1   21.95    1.30 
   4   7   1   21.17    1.43 
  -4   7  -1   19.76    1.09 
  -4   7  -1   21.60    1.15 
   5  -7   1    2.41    0.52 
   5  -7   1    3.07    0.55 
  -5  -7  -1    3.08    0.62 
  -5  -7  -1    2.20    0.51 
  -5   7  -1    3.21    0.31 
   5   7   1    4.01    0.71 
  -5   7  -1    2.78    0.53 
  -5   7  -1    3.04    0.33 
   5   7   1    3.83    0.70 
   6  -7   1   23.54    1.55 
  -6  -7  -1   31.04    1.75 
  -6  -7  -1   26.94    1.71 
  -6  -7  -1   26.56    1.70 
   6  -7   1   29.90    1.63 
  -6   7  -1   23.85    1.56 
   6   7   1   25.78    1.72 
   6   7   1   26.09    1.70 
  -7  -7  -1    0.07    0.46 
   7  -7   1    0.54    0.38 
  -7  -7  -1   -0.02    0.50 
   7   7   1   -0.50    0.51 
  -7   7  -1    0.00    0.38 
  -8  -7  -1   16.87    1.42 
   8  -7   1   15.31    1.16 
   8   7   1   17.75    1.41 
  -8   7  -1   15.92    1.22 
  -9  -7  -1    5.38    0.82 
   9  -7   1    7.73    0.83 
  -9  -7  -1    5.16    0.84 
   9  -7   1    6.82    0.80 
   9   7   1    9.21    1.05 
  -9   7  -1    5.63    0.77 
 -10  -7  -1   14.07    1.42 
 -10  -7  -1   15.40    1.37 
  10  -7   1   13.44    1.11 
 -10   7  -1   12.80    1.18 
  10   7   1   12.71    1.30 
  -9  -8   1   20.69    1.61 
   9  -8  -1   19.01    1.49 
   9   8  -1   23.93    1.79 
  -9   8   1   19.47    1.51 
   8  -8  -1    0.48    0.53 
  -8  -8   1    0.79    0.52 
  -8   8   1    1.03    0.55 
  -8   8   1    0.38    0.33 
   8   8  -1    0.68    0.56 
  -8   8   1    0.19    0.26 
   7  -8  -1   10.05    1.03 
  -7  -8   1   11.45    1.13 
  -7  -8   1   11.90    1.15 
  -7   8   1   10.51    0.75 
  -7   8   1   10.05    1.03 
  -7   8   1   10.45    1.06 
   7   8  -1   10.12    1.12 
  -6  -8   1    2.68    0.64 
   6  -8  -1    2.06    0.59 
   6  -8  -1    2.50    0.59 
  -6  -8   1    3.10    0.61 
  -6   8   1    2.87    0.44 
  -6   8   1    2.09    0.40 
  -6   8   1    2.27    0.59 
   6   8  -1    2.30    0.62 
   5  -8  -1   25.23    1.69 
  -5  -8   1   26.88    1.64 
   5  -8  -1   31.02    1.75 
   5   8  -1   28.53    1.73 
   5   8  -1   26.13    1.68 
  -5   8   1   25.96    1.51 
  -5   8   1   27.27    1.52 
  -5   8   1   27.61    1.70 
  -4  -8   1    3.40    1.01 
  -4  -8   1    2.33    0.68 
   4  -8  -1    2.65    0.62 
  -4  -8   1    2.68    0.49 
   4  -8  -1    3.31    0.63 
  -4   8   1    2.37    0.49 
  -4   8   1    2.72    0.49 
  -4   8   1    2.96    0.57 
   4   8  -1    2.78    0.60 
   3  -8  -1    8.19    0.93 
   3  -8  -1    9.87    0.99 
  -3  -8   1   10.33    1.04 
  -3  -8   1    9.85    1.01 
  -3  -8   1    8.58    0.86 
  -3   8   1    8.96    0.97 
  -3   8   1    7.51    0.83 
   3   8  -1    7.47    0.83 
  -3   8   1    8.15    0.84 
   2  -8  -1   14.60    1.19 
  -2  -8   1   15.81    1.21 
  -2  -8   1   13.60    0.89 
  -2  -8   1   13.65    1.18 
   2  -8  -1   18.48    1.25 
  -2   8   1   14.47    1.07 
  -2   8   1   13.61    1.06 
   2   8  -1   14.55    1.11 
   2   8  -1   14.38    1.09 
  -1  -8   1    0.78    0.53 
  -1  -8   1    0.14    0.48 
  -1  -8   1    0.18    0.17 
   1  -8  -1   -0.01    0.48 
   1  -8  -1    0.68    0.50 
  -1   8   1    0.11    0.41 
   1   8  -1    0.15    0.42 
  -1   8   1    0.09    0.43 
   1   8  -1    0.19    0.37 
   0  -8  -1    4.10    0.36 
   0  -8  -1    4.29    0.75 
   0  -8   1    3.75    0.67 
   0   8   1    3.52    0.62 
   0   8  -1    4.13    0.57 
   0   8   1    2.85    0.57 
   0   8  -1    3.34    0.55 
  -1  -8  -1    3.20    0.66 
   1  -8   1    3.77    0.73 
  -1  -8  -1    3.23    0.41 
   1  -8   1    4.08    0.69 
  -1  -8  -1    3.87    0.77 
  -1   8  -1    4.15    0.53 
  -1   8  -1    3.56    0.52 
   1   8   1    4.26    0.75 
   2  -8   1   10.70    1.07 
  -2  -8  -1   11.65    1.11 
  -2  -8  -1   11.19    1.02 
   2  -8   1    9.31    0.95 
  -2  -8  -1    9.52    0.78 
   2   8   1    9.73    1.01 
  -2   8  -1    9.21    1.16 
  -2   8  -1   11.10    0.80 
  -3  -8  -1   14.84    1.06 
   3  -8   1   14.36    1.13 
  -3  -8  -1   15.92    1.30 
   3  -8   1   17.24    1.35 
  -3  -8  -1   15.85    1.33 
   3   8   1   15.55    1.24 
   3   8   1   13.90    1.16 
  -3   8  -1   14.20    1.10 
  -3   8  -1   13.89    0.92 
  -3   8  -1   15.66    0.94 
  -4  -8  -1   -0.27    0.46 
  -4  -8  -1    0.34    0.39 
   4  -8   1    0.32    0.42 
  -4   8  -1    0.07    0.39 
   4   8   1    0.66    0.47 
   4   8   1   -0.29    0.47 
  -4   8  -1    0.30    0.24 
  -5  -8  -1   12.22    1.16 
  -5  -8  -1   11.54    1.03 
   5  -8   1   12.06    1.11 
   5  -8   1   11.05    0.99 
  -5   8  -1   10.80    0.58 
  -5   8  -1   10.70    0.98 
  -5   8  -1   10.36    0.66 
   5   8   1    7.83    0.99 
   6  -8   1   -0.29    0.40 
   6  -8   1   -0.01    0.40 
  -6  -8  -1    0.84    0.55 
  -6  -8  -1   -0.07    0.46 
   6   8   1    0.20    0.56 
  -6   8  -1   -0.23    0.39 
   7  -8   1    3.49    0.63 
   7  -8   1    4.12    0.66 
  -7  -8  -1    2.82    0.64 
  -7  -8  -1    2.29    0.66 
   7   8   1    2.59    0.76 
  -7   8  -1    3.04    0.58 
   8  -8   1    2.01    0.55 
  -8  -8  -1    1.32    0.57 
  -8   8  -1    2.11    0.52 
  -6  -9   1   13.75    1.28 
  -6  -9   1   12.90    1.13 
   6  -9  -1   14.79    1.27 
  -6   9   1   12.68    0.91 
  -6   9   1   12.93    0.92 
  -6   9   1   15.53    1.24 
   6   9  -1   13.59    1.24 
  -5  -9   1    0.55    0.42 
   5  -9  -1    1.16    0.57 
  -5  -9   1    0.18    0.83 
  -5   9   1    1.25    0.40 
  -5   9   1    0.49    0.34 
   5   9  -1    0.06    0.50 
  -5   9   1    0.36    0.48 
  -4  -9   1   24.38    1.43 
   4  -9  -1   27.62    1.69 
  -4  -9   1   24.48    1.69 
  -4   9   1   23.38    1.59 
   4   9  -1   24.66    1.60 
  -4   9   1   23.41    1.43 
   4   9  -1   22.94    1.56 
  -4   9   1   23.46    1.43 
   3  -9  -1    0.71    0.54 
  -3  -9   1    0.62    0.58 
  -3   9   1    1.38    0.47 
  -3   9   1    0.08    0.45 
   3   9  -1    0.17    0.45 
  -3   9   1    0.83    0.42 
   3   9  -1    0.36    0.45 
  -2  -9   1    1.22    0.27 
   2  -9  -1    1.32    0.60 
  -2  -9   1    1.85    0.64 
  -2   9   1    1.48    0.55 
   2   9  -1    1.44    0.52 
  -2   9   1    1.13    0.52 
   1  -9  -1    0.88    0.58 
  -1  -9   1    0.75    0.55 
   1   9  -1    0.38    0.43 
   1   9  -1   -0.17    0.25 
  -1   9   1    1.21    0.50 
   0  -9   1    6.31    0.84 
   0  -9  -1    4.25    0.77 
   0   9   1    5.66    0.73 
   0   9  -1    3.78    0.57 
   0   9   1    4.00    0.66 
   0   9  -1    4.27    0.62 
   1  -9   1    1.59    0.57 
  -1  -9  -1    0.81    0.24 
  -1  -9  -1    0.55    0.58 
  -1   9  -1    0.33    0.43 
   1   9   1    0.24    0.50 
  -1   9  -1    0.59    0.39 
  -1   9  -1    0.85    0.38 
   1   9   1    0.26    0.45 
  -2  -9  -1   -0.02    0.30 
   2  -9   1    0.23    0.47 
  -2  -9  -1   -0.44    0.52 
  -2   9  -1   -0.15    0.40 
   2   9   1    0.82    0.49 
  -2   9  -1    0.18    0.32 
   2   9   1    0.44    0.54 
  -2   9  -1   -0.04    0.31 
  -3  -9  -1   -0.08    0.33 
  -3  -9  -1   -0.12    0.57 
   3  -9   1    0.63    0.51 
  -3   9  -1    0.31    0.31 
  -3   9  -1    0.14    0.40 
   3   9   1    0.10    0.50 
  -3   9  -1    0.26    0.29 
  -4  -9  -1    7.93    0.82 
  -4  -9  -1   10.01    1.12 
   4  -9   1    8.91    0.92 
   4   9   1    9.76    1.03 
  -4   9  -1    7.91    0.56 
  -4   9  -1    8.31    0.85 
  -4   9  -1    7.66    0.68 
  -5  -9  -1    0.89    0.45 
   5  -9   1    1.44    0.54 
  -5  -9  -1    1.09    0.69 
   5   9   1    0.27    0.53 
  -5   9  -1    0.85    0.48 
  -6  -9  -1    9.82    1.14 
   6  -9   1   11.12    1.04 
  -6  -9  -1   10.29    1.06 
  -6   9  -1   10.20    1.00 
 -15   0   2    0.28    0.41 
 -15   0   2    0.22    0.69 
 -15   0   2    0.62    0.45 
 -15   0   2    0.25    0.56 
 -14   0   2   75.00    4.21 
  14   0  -2   82.52    4.18 
 -14   0   2   84.92    4.57 
 -14   0   2   85.94    4.30 
  13   0  -2    0.29    0.54 
 -13   0   2    0.15    0.37 
 -13   0   2   -0.45    0.39 
 -13   0   2    0.14    0.58 
 -13   0   2    0.42    0.53 
  13   0  -2    0.21    0.42 
 -12   0   2   33.43    2.09 
 -12   0   2   34.98    1.85 
 -12   0   2   33.09    1.88 
 -12   0   2   32.73    2.02 
  12   0  -2   34.34    1.97 
  11   0  -2    0.13    0.41 
  11   0  -2    0.06    0.44 
 -11   0   2   -0.17    0.34 
 -11   0   2    0.40    0.52 
 -11   0   2   -0.34    0.46 
 -11   0   2    0.54    0.39 
  10   0  -2   46.46    2.38 
 -10   0   2   43.82    2.43 
 -10   0   2   46.09    2.31 
 -10   0   2   43.91    2.46 
 -10   0   2   47.11    2.33 
  10   0  -2   44.93    2.38 
   9   0  -2   -0.39    0.31 
  -9   0   2    0.24    0.38 
   9   0  -2    0.10    0.34 
  -9   0   2    0.04    0.32 
  -9   0   2    0.03    0.33 
  -9   0   2    0.21    0.35 
  -8   0   2   50.57    2.46 
   8   0  -2   47.94    2.41 
  -8   0   2   50.61    2.38 
   8   0  -2   38.63    2.50 
  -8   0   2   51.11    2.39 
   8   0  -2   49.81    2.42 
  -8   0   2   47.09    2.47 
   7   0  -2   -0.07    0.26 
   7   0  -2   -0.21    0.29 
  -7   0   2   -0.20    0.25 
  -7   0   2   -0.04    0.27 
  -7   0   2    0.21    0.34 
  -7   0   2   -0.17    0.25 
   7   0  -2   -0.37    0.25 
   6   0  -2  156.05    6.36 
  -6   0   2  127.69    6.31 
   6   0  -2  127.08    6.31 
  -6   0   2  137.18    6.32 
  -6   0   2  147.83    6.37 
   6   0  -2  136.77    6.33 
   5   0  -2   -0.09    0.23 
   5   0  -2    0.10    0.27 
   5   0  -2   -0.26    0.25 
  -5   0   2    0.18    0.27 
  -5   0   2    0.20    0.27 
  -5   0   2    0.17    0.27 
  -4   0   2  239.99   11.20 
   4   0  -2  245.38   11.20 
   4   0  -2  263.82   11.12 
  -4   0   2  244.95   11.21 
   4   0  -2  256.11   11.21 
  -4   0   2  251.20   11.20 
   4   0  -2  249.55   11.20 
   3   0  -2   -0.03    0.11 
   3   0  -2    0.08    0.21 
  -3   0   2    0.19    0.20 
   3   0  -2    0.11    0.18 
  -3   0   2    0.11    0.20 
   3   0  -2   -0.13    0.18 
  -3   0   2    0.21    0.20 
  -2   0   2  231.66   10.58 
  -2   0   2  237.43   10.59 
   2   0  -2  234.05   10.58 
   2   0  -2  249.34   10.57 
   2   0  -2  234.88   10.59 
   1   0  -2    0.15    0.12 
  -1   0   2    0.19    0.13 
  -1   0   2    0.26    0.12 
  -1   0   2    0.18    0.21 
   1   0  -2    0.21    0.14 
   1   0  -2    0.08    0.09 
   0   0  -2    0.02    0.02 
   1   0   2    0.24    0.08 
   1   0   2    0.25    0.09 
  -1   0  -2    0.30    0.16 
  -1   0  -2    0.50    0.18 
   1   0   2    0.18    0.16 
  -2   0  -2   92.74    4.21 
  -2   0  -2   95.89    4.18 
   2   0   2   89.81    4.13 
   2   0   2  102.96    4.22 
   2   0   2   82.40    4.16 
   2   0   2   90.50    4.13 
  -3   0  -2    0.32    0.16 
   3   0   2   -0.26    0.19 
  -3   0  -2   -0.09    0.18 
  -3   0  -2    0.15    0.16 
  -3   0  -2    0.01    0.10 
   3   0   2    0.03    0.14 
   3   0   2    0.10    0.16 
  -3   0  -2    0.01    0.10 
   3   0   2    0.02    0.14 
  -4   0  -2  224.22   11.15 
   4   0   2  252.47   11.20 
   4   0   2  262.15   11.25 
  -4   0  -2  247.40   11.24 
  -4   0  -2  261.97   11.16 
  -4   0  -2  261.19   11.20 
   4   0   2  253.94   11.20 
  -4   0  -2  241.76   11.27 
  -5   0  -2    0.11    0.25 
   5   0   2   -0.24    0.23 
  -5   0  -2    0.02    0.17 
   5   0   2   -0.17    0.22 
   5   0   2    0.09    0.25 
  -5   0  -2   -0.29    0.18 
  -5   0  -2    0.00    0.32 
  -6   0  -2  252.12   11.02 
  -6   0  -2  239.65   10.89 
   6   0   2  236.99   10.95 
   6   0   2  259.28   11.02 
  -6   0  -2  231.73   11.04 
  -6   0  -2  246.24   10.91 
   6   0   2  240.79   10.96 
  -7   0  -2   -0.11    0.18 
   7   0   2    0.23    0.26 
  -7   0  -2   -0.44    0.29 
  -7   0  -2   -0.17    0.16 
  -7   0  -2   -0.01    0.30 
   7   0   2   -0.34    0.22 
   7   0   2   -0.04    0.27 
  -8   0  -2    6.65    0.53 
  -8   0  -2    7.11    0.75 
  -8   0  -2    7.75    0.50 
  -8   0  -2    7.85    0.81 
   8   0   2    7.31    0.66 
   8   0   2    6.87    0.64 
  -9   0  -2   -0.22    0.23 
  -9   0  -2    0.23    0.19 
  -9   0  -2   -0.23    0.34 
   9   0   2   -0.18    0.31 
   9   0   2    0.19    0.36 
  -9   0  -2   -0.05    0.39 
 -10   0  -2    6.32    0.44 
  10   0   2    6.48    0.70 
  10   0   2    6.80    0.70 
 -10   0  -2    6.54    0.80 
 -10   0  -2    6.05    0.54 
 -10   0  -2    6.72    0.80 
 -11   0  -2   -0.07    0.44 
  11   0   2    0.00    0.40 
 -11   0  -2   -0.38    0.24 
 -11   0  -2   -0.01    0.14 
  11   0   2   -0.64    0.38 
 -11   0  -2    0.13    0.49 
  12   0   2    1.26    0.76 
 -12   0  -2    2.26    0.63 
 -12   0  -2    1.66    0.31 
 -12   0  -2    0.60    0.58 
  12   0   2    1.40    0.53 
  13   0   2    0.50    0.45 
 -13   0  -2    0.28    0.20 
 -13   0  -2    0.03    0.54 
  13   0   2   -0.28    0.40 
 -13   0  -2    0.27    0.29 
  14   0   2    0.20    0.50 
 -14   0  -2    0.67    0.62 
 -15  -1   2   -0.36    0.65 
 -15  -1   2    0.73    0.46 
 -15  -1   2    0.78    0.49 
 -15  -1   2    1.02    0.91 
  15   1  -2    0.94    0.61 
 -15   1   2    0.33    0.59 
 -15   1   2    1.69    0.76 
 -14  -1   2    0.73    0.42 
  14  -1  -2    0.67    0.52 
 -14  -1   2   -0.43    0.57 
 -14  -1   2   -0.13    0.42 
 -14  -1   2    0.25    0.53 
 -14   1   2    0.58    0.58 
  14   1  -2    0.10    0.52 
 -14   1   2    0.79    0.39 
 -14   1   2   -0.24    0.39 
 -14   1   2   -0.11    0.53 
  13  -1  -2   45.78    2.51 
 -13  -1   2   47.93    2.74 
 -13  -1   2   48.85    2.63 
 -13  -1   2   46.74    2.62 
  13  -1  -2   44.80    2.53 
 -13   1   2   45.12    2.38 
 -13   1   2   42.51    2.35 
  13   1  -2   47.30    2.57 
 -13   1   2   46.76    2.66 
 -13   1   2   43.55    2.60 
  12  -1  -2    1.19    0.47 
  12  -1  -2    1.86    0.86 
 -12  -1   2    1.15    0.43 
 -12  -1   2    0.80    0.58 
 -12  -1   2    0.55    0.49 
 -12  -1   2    0.64    0.45 
 -12   1   2    1.90    0.58 
 -12   1   2    1.59    0.45 
 -12   1   2    0.94    0.42 
  12   1  -2    1.86    0.50 
  12   1  -2    1.19    0.58 
 -12   1   2    1.08    0.57 
 -11  -1   2    8.09    0.85 
  11  -1  -2   11.93    0.94 
  11  -1  -2    8.72    0.90 
 -11  -1   2   10.23    1.01 
 -11  -1   2   10.03    0.91 
 -11  -1   2   10.73    1.08 
  11   1  -2   10.09    1.05 
 -11   1   2   10.50    1.10 
 -11   1   2   10.98    1.02 
  11   1  -2   11.31    0.97 
 -11   1   2   10.24    0.86 
 -11   1   2    9.43    0.81 
 -10  -1   2    0.80    0.50 
 -10  -1   2    1.25    0.41 
 -10  -1   2    0.53    0.40 
  10  -1  -2    0.94    0.44 
 -10  -1   2    0.77    0.47 
  10  -1  -2    1.03    0.43 
 -10   1   2    0.55    0.40 
 -10   1   2    0.70    0.39 
  10   1  -2    0.82    0.45 
 -10   1   2    1.09    0.48 
 -10   1   2    0.79    0.35 
  10   1  -2    1.26    0.49 
  -9  -1   2    5.21    0.62 
   9  -1  -2    5.72    0.60 
  -9  -1   2    4.62    0.69 
  -9  -1   2    4.27    0.54 
   9  -1  -2    4.85    0.59 
  -9  -1   2    5.69    0.66 
  -9   1   2    5.02    0.64 
  -9   1   2    3.64    0.57 
   9   1  -2    4.81    0.59 
  -9   1   2    5.60    0.62 
   9   1  -2    4.53    0.61 
  -9   1   2    5.53    0.57 
   8  -1  -2   39.28    2.00 
   8  -1  -2   37.39    1.98 
  -8  -1   2   37.77    2.02 
  -8  -1   2   37.98    2.08 
  -8  -1   2   40.83    2.00 
  -8  -1   2   42.60    2.10 
   8   1  -2   37.43    2.00 
  -8   1   2   38.14    2.03 
  -8   1   2   41.84    1.97 
   8   1  -2   35.07    1.98 
   8   1  -2   38.44    1.99 
  -8   1   2   34.49    2.01 
  -8   1   2   40.87    1.97 
  -7  -1   2   55.79    2.75 
  -7  -1   2   57.31    2.94 
   7  -1  -2   64.48    2.89 
   7  -1  -2   52.47    2.73 
  -7  -1   2   54.07    2.73 
  -7  -1   2   57.07    2.78 
   7  -1  -2   57.18    2.75 
   7   1  -2   56.28    2.76 
   7   1  -2   57.83    2.76 
  -7   1   2   54.31    2.77 
  -7   1   2   58.66    2.73 
  -7   1   2   56.66    2.73 
   7   1  -2   56.87    2.75 
  -6  -1   2    2.43    0.37 
  -6  -1   2    2.51    0.39 
   6  -1  -2    3.24    0.43 
   6  -1  -2    3.96    0.47 
  -6  -1   2    2.99    0.41 
   6  -1  -2    3.79    0.44 
  -6   1   2    1.99    0.38 
   6   1  -2    3.08    0.39 
   6   1  -2    3.16    0.45 
  -6   1   2    2.66    0.46 
  -6   1   2    2.27    0.37 
   6   1  -2    3.20    0.42 
   5  -1  -2    7.52    0.36 
  -5  -1   2    6.59    0.60 
   5  -1  -2    6.79    0.60 
  -5  -1   2    7.22    0.56 
   5  -1  -2    7.52    0.60 
   5  -1  -2    6.42    0.58 
  -5  -1   2    7.11    0.60 
   5   1  -2    6.94    0.60 
   5   1  -2    8.16    0.61 
  -5   1   2    6.82    0.57 
  -5   1   2    7.34    0.58 
   5   1  -2    7.06    0.68 
  -5   1   2    6.52    0.62 
   4  -1  -2  250.04   11.55 
   4  -1  -2  276.92   11.46 
  -4  -1   2  254.57   11.56 
   4  -1  -2  243.25   11.55 
  -4  -1   2  255.16   11.55 
  -4  -1   2  251.43   11.55 
   4  -1  -2  278.26   11.57 
  -4   1   2  250.34   11.57 
   4   1  -2  249.08   11.55 
   4   1  -2  277.03   11.51 
   4   1  -2  253.41   11.55 
  -4   1   2  237.63   11.54 
   4   1  -2  277.61   11.55 
  -4   1   2  255.73   11.55 
  -3  -1   2  145.47    6.87 
   3  -1  -2  150.99    6.87 
   3  -1  -2  150.71    6.87 
  -3  -1   2  142.38    6.87 
   3  -1  -2  159.61    6.88 
   3  -1  -2  169.80    6.82 
  -3   1   2  153.52    6.87 
   3   1  -2  149.81    6.87 
   3   1  -2  154.54    6.86 
   3   1  -2  160.57    6.85 
  -3   1   2  145.16    6.88 
   3   1  -2  148.97    6.87 
  -2  -1   2  204.98    9.20 
   2  -1  -2  216.63    9.21 
   2  -1  -2  208.89    9.21 
  -2  -1   2  210.43    9.20 
  -2  -1   2  206.93    9.18 
  -2   1   2  218.12    9.21 
   2   1  -2  201.48    9.17 
   2   1  -2  191.22    9.19 
  -2   1   2  204.26    9.20 
  -2   1   2  189.65    9.24 
   2   1  -2  226.14    9.20 
   2   1  -2  191.67    9.19 
   1  -1  -2  287.06   13.91 
  -1   1   2  323.85   13.92 
   1   1  -2  326.82   13.92 
   0  -1   2   63.78    2.69 
   0  -1  -2   54.77    2.70 
   0  -1   2   58.11    2.63 
   0  -1  -2   51.59    2.68 
   0  -1   2   57.80    2.63 
   0  -1  -2   57.17    2.69 
   0   1   2   55.16    2.69 
   0   1   2   67.59    2.72 
   0   1  -2   65.46    2.71 
   0   1   2   59.49    2.70 
   1  -1   2  285.62   11.63 
  -1  -1  -2  255.35   11.62 
  -1  -1  -2  255.59   11.66 
   1  -1   2  260.02   11.58 
   1   1   2  261.02   11.63 
   1   1   2  248.85   11.62 
   1   1   2  270.72   11.66 
  -1   1  -2  259.04   11.62 
  -1   1  -2  266.41   11.63 
  -1   1  -2  246.35   11.58 
   2  -1   2  195.04    9.45 
  -2  -1  -2  219.35    9.53 
  -2  -1  -2  216.80    9.48 
   2  -1   2  229.16    9.49 
  -2  -1  -2  207.87    9.47 
  -2   1  -2  219.13    9.48 
  -2   1  -2  210.61    9.48 
  -2   1  -2  197.18    9.45 
   2   1   2  212.12    9.48 
   2   1   2  214.43    9.53 
  -3  -1  -2  143.62    6.61 
   3  -1   2  141.73    6.56 
  -3  -1  -2  140.96    6.69 
  -3  -1  -2  155.44    6.62 
   3  -1   2  148.85    6.56 
   3   1   2  152.62    6.63 
   3   1   2  149.68    6.69 
  -3   1  -2  140.00    6.64 
   3   1   2  155.74    6.66 
   3   1   2  143.56    6.63 
  -3   1  -2  155.06    6.61 
  -3   1  -2  139.42    6.61 
  -4  -1  -2    2.62    0.31 
  -4  -1  -2    2.38    0.33 
  -4  -1  -2    1.97    0.37 
   4  -1   2    3.04    0.35 
   4  -1   2    2.72    0.27 
   4  -1   2    2.29    0.27 
   4  -1   2    2.26    0.32 
   4   1   2    2.55    0.35 
  -4   1  -2    2.45    0.35 
   4   1   2    2.15    0.33 
  -4   1  -2    2.73    0.29 
  -4   1  -2    3.11    0.38 
   4   1   2    2.49    0.35 
  -5  -1  -2  124.35    5.29 
   5  -1   2  124.43    5.33 
  -5  -1  -2  113.50    5.39 
  -5  -1  -2  108.40    5.26 
   5  -1   2  109.86    5.25 
   5  -1   2  120.51    5.26 
  -5   1  -2  111.66    5.31 
   5   1   2  107.66    5.30 
   5   1   2  123.68    5.35 
  -5   1  -2  119.11    5.24 
  -5   1  -2  110.27    5.33 
   5   1   2  119.35    5.31 
  -6  -1  -2    1.03    0.25 
  -6  -1  -2    0.50    0.24 
   6  -1   2    0.49    0.23 
   6  -1   2    0.82    0.25 
   6  -1   2    0.40    0.25 
  -6   1  -2    0.42    0.27 
  -6   1  -2    0.44    0.28 
  -6   1  -2    1.13    0.21 
   6   1   2    0.43    0.30 
   6   1   2    0.65    0.29 
   6   1   2    0.98    0.29 
   7  -1   2   61.31    2.87 
  -7  -1  -2   59.41    3.02 
  -7  -1  -2   64.08    2.85 
   7  -1   2   66.92    3.16 
  -7  -1  -2   59.46    2.84 
   7  -1   2   59.09    2.87 
   7   1   2   60.41    2.91 
   7   1   2   57.09    2.90 
   7   1   2   65.34    2.98 
  -7   1  -2   53.29    3.03 
  -7   1  -2   59.92    2.78 
  -7   1  -2   63.44    2.77 
  -7   1  -2   55.67    2.92 
  -8  -1  -2   -0.24    0.36 
   8  -1   2    0.07    0.27 
   8  -1   2   -0.29    0.24 
  -8  -1  -2   -0.30    0.22 
   8  -1   2   -0.31    0.26 
  -8  -1  -2   -0.08    0.22 
   8   1   2   -0.03    0.31 
  -8   1  -2    0.07    0.16 
  -8   1  -2   -0.51    0.31 
  -8   1  -2    0.36    0.35 
  -8   1  -2   -0.17    0.15 
   8   1   2   -0.29    0.32 
  -9  -1  -2   34.42    1.78 
   9  -1   2   34.53    1.85 
   9  -1   2   32.32    1.84 
  -9  -1  -2   36.10    1.74 
  -9  -1  -2   36.88    2.06 
   9   1   2   35.54    1.89 
  -9   1  -2   36.47    1.96 
   9   1   2   36.01    1.91 
  -9   1  -2   35.96    1.99 
  -9   1  -2   33.98    1.65 
  -9   1  -2   35.57    1.65 
  10  -1   2    9.71    0.84 
 -10  -1  -2    9.88    0.64 
  10  -1   2    8.95    0.81 
 -10  -1  -2   10.02    1.05 
 -10  -1  -2    9.79    0.73 
  10   1   2    9.60    0.86 
  10   1   2   11.00    0.89 
 -10   1  -2   10.46    0.98 
 -10   1  -2    6.36    0.80 
 -10   1  -2    8.91    0.54 
 -10   1  -2    9.63    0.55 
 -11  -1  -2    0.49    0.24 
  11  -1   2    0.61    0.43 
  11  -1   2    0.03    0.37 
 -11  -1  -2    0.22    0.31 
 -11  -1  -2    0.49    0.33 
 -11  -1  -2    0.30    0.56 
 -11   1  -2    1.40    0.56 
 -11   1  -2    0.31    0.15 
 -11   1  -2   -0.36    0.43 
  11   1   2    0.43    0.44 
  12  -1   2    4.92    0.68 
 -12  -1  -2    4.27    0.40 
 -12  -1  -2    3.53    0.73 
 -12  -1  -2    4.88    0.54 
  12  -1   2    5.19    0.69 
  12   1   2    4.90    0.71 
 -12   1  -2    4.39    0.76 
  12   1   2    4.44    0.74 
 -12   1  -2    4.61    0.83 
 -13  -1  -2    0.14    0.29 
  13  -1   2    0.16    0.43 
  13  -1   2    0.02    0.43 
 -13  -1  -2    0.42    0.63 
 -13   1  -2   -0.05    0.49 
  13   1   2   -0.08    0.46 
 -13   1  -2    0.59    0.59 
 -14  -1  -2    0.54    0.57 
  14  -1   2    0.13    0.44 
 -14  -1  -2    0.89    0.31 
 -14   1  -2    0.26    0.59 
 -14   1  -2    0.90    0.66 
  14   1   2    0.71    0.55 
 -15  -2   2    3.86    0.94 
 -15   2   2    4.85    0.91 
 -14  -2   2    3.48    0.59 
  14  -2  -2    6.01    0.83 
 -14  -2   2    3.72    0.89 
 -14  -2   2    3.69    0.66 
  14   2  -2    4.43    0.81 
 -14   2   2    3.50    0.85 
 -14   2   2    4.00    0.77 
 -14   2   2    4.05    0.55 
 -14   2   2    3.22    0.52 
 -13  -2   2    2.35    0.53 
 -13  -2   2    1.44    0.23 
  13  -2  -2    2.87    0.63 
  13  -2  -2    1.28    0.54 
 -13  -2   2    1.38    0.59 
 -13  -2   2    1.12    0.51 
 -13  -2   2    0.69    0.60 
 -13   2   2    2.04    0.62 
 -13   2   2    3.15    0.75 
 -13   2   2    1.76    0.44 
  13   2  -2    1.95    0.65 
 -13   2   2    2.07    0.48 
  12  -2  -2    3.29    0.63 
 -12  -2   2    3.26    0.71 
 -12  -2   2    2.51    0.71 
 -12  -2   2    3.56    0.85 
 -12   2   2    3.00    0.67 
 -12   2   2    2.86    0.49 
 -12   2   2    3.49    0.52 
  12   2  -2    4.16    0.70 
  12   2  -2    3.21    0.70 
 -12   2   2    2.34    0.60 
 -11  -2   2    0.00    0.49 
  11  -2  -2    0.24    0.43 
 -11  -2   2   -0.29    0.45 
 -11  -2   2   -0.17    0.34 
 -11  -2   2   -0.44    0.40 
  11  -2  -2   -0.27    0.39 
 -11   2   2   -0.10    0.33 
 -11   2   2    0.70    0.47 
 -11   2   2    0.15    0.44 
  11   2  -2   -0.27    0.37 
 -11   2   2    0.34    0.35 
  11   2  -2    0.18    0.45 
  10  -2  -2   54.33    2.70 
 -10  -2   2   53.13    2.85 
 -10  -2   2   51.43    2.68 
 -10  -2   2   52.44    2.76 
  10  -2  -2   49.53    2.68 
 -10  -2   2   53.25    2.71 
 -10   2   2   60.32    2.79 
  10   2  -2   51.02    2.73 
 -10   2   2   51.87    2.61 
 -10   2   2   49.48    2.74 
 -10   2   2   54.03    2.62 
   9  -2  -2    4.53    0.56 
  -9  -2   2    4.47    0.57 
  -9  -2   2    3.63    0.60 
   9  -2  -2    4.12    0.55 
  -9  -2   2    4.93    0.64 
  -9  -2   2    5.92    0.65 
  -9   2   2    4.15    0.50 
   9   2  -2    3.40    0.54 
  -9   2   2    3.09    0.54 
   9   2  -2    5.00    0.63 
  -9   2   2    5.35    0.62 
  -9   2   2    4.77    0.52 
  -8  -2   2   56.07    3.18 
   8  -2  -2   62.76    3.11 
  -8  -2   2   67.86    3.14 
   8  -2  -2   65.04    3.17 
  -8  -2   2   64.47    3.16 
  -8  -2   2   69.42    3.16 
   8  -2  -2   61.41    3.12 
   8   2  -2   64.86    3.14 
  -8   2   2   66.22    3.08 
  -8   2   2   64.32    3.07 
  -8   2   2   61.83    3.16 
   8   2  -2   61.82    3.14 
  -8   2   2   67.75    3.15 
   8   2  -2   65.44    3.15 
   7  -2  -2   51.50    2.51 
  -7  -2   2   53.19    2.51 
   7  -2  -2   47.68    2.47 
  -7  -2   2   46.98    2.56 
   7  -2  -2   47.85    2.48 
  -7  -2   2   51.70    2.53 
  -7  -2   2   52.67    2.52 
  -7   2   2   50.35    2.45 
   7   2  -2   55.37    2.57 
   7   2  -2   50.16    2.50 
  -7   2   2   47.96    2.52 
  -7   2   2   51.55    2.46 
  -6  -2   2  111.38    5.15 
   6  -2  -2  112.95    5.13 
  -6  -2   2  105.16    5.18 
  -6  -2   2  109.70    5.14 
   6  -2  -2  115.11    5.14 
  -6  -2   2   97.59    5.12 
   6  -2  -2  122.05    4.97 
   6  -2  -2  120.48    5.17 
  -6   2   2   99.17    5.14 
  -6   2   2  116.58    5.11 
   6   2  -2  110.13    5.15 
   6   2  -2  118.42    5.14 
   6   2  -2  111.21    5.14 
  -6   2   2  104.39    5.09 
  -5  -2   2   -0.35    0.29 
   5  -2  -2    0.09    0.26 
  -5  -2   2    0.24    0.31 
   5  -2  -2   -0.06    0.26 
  -5  -2   2    0.07    0.24 
   5  -2  -2    0.02    0.27 
  -5   2   2   -0.13    0.26 
  -5   2   2    0.38    0.29 
   5   2  -2    0.55    0.32 
   5   2  -2   -0.02    0.30 
   5   2  -2    0.26    0.26 
  -5   2   2    0.04    0.26 
   4  -2  -2  162.59    7.09 
  -4  -2   2  152.58    7.08 
   4  -2  -2  156.72    7.07 
  -4  -2   2  157.24    7.08 
  -4  -2   2  150.32    7.06 
   4  -2  -2  158.49    7.08 
   4   2  -2  143.52    7.06 
   4   2  -2  170.51    7.07 
   4   2  -2  154.68    7.07 
  -4   2   2  153.78    7.06 
  -4   2   2  155.21    7.06 
  -4   2   2  157.69    7.09 
  -2   2   2  680.66   30.21 
   1  -2  -2    6.84    0.51 
   1  -2  -2    6.38    0.49 
  -1  -2   2    7.52    0.45 
   1  -2  -2    7.74    0.45 
  -1  -2   2    6.81    0.45 
   1   2  -2    6.46    0.43 
  -1   2   2    7.94    0.45 
  -1   2   2    6.85    0.50 
  -1   2   2    6.49    0.50 
   1   2  -2    7.85    0.51 
   1   2  -2    6.35    0.42 
   0   2  -2  481.55   21.13 
   0   2   2  467.61   21.11 
  -1  -2  -2   35.89    1.84 
   1  -2   2   35.74    1.75 
   1  -2   2   38.50    1.76 
   1  -2   2   40.33    1.77 
  -1  -2  -2   37.61    1.84 
  -1  -2  -2   38.68    1.84 
  -1   2  -2   40.76    1.85 
   1   2   2   40.91    1.86 
   1   2   2   39.26    1.85 
  -1   2  -2   40.87    1.77 
  -1   2  -2   35.63    1.76 
   1   2   2   38.45    1.84 
  -2  -2  -2  179.72    8.69 
  -2  -2  -2  180.46    8.69 
   2  -2   2  206.33    8.64 
  -2  -2  -2  202.28    8.74 
   2  -2   2  192.43    8.61 
   2  -2   2  196.28    8.65 
   2   2   2  188.00    8.70 
  -2   2  -2  196.28    8.69 
   2   2   2  198.68    8.71 
   2   2   2  199.46    8.73 
  -2   2  -2  177.79    8.64 
  -2   2  -2  205.05    8.64 
   3  -2   2    2.27    0.25 
   3  -2   2    1.74    0.25 
   3  -2   2    1.54    0.20 
  -3  -2  -2    1.86    0.33 
  -3  -2  -2    1.31    0.32 
  -3  -2  -2    1.74    0.33 
   3  -2   2    1.53    0.20 
   3   2   2    1.23    0.29 
  -3   2  -2    1.47    0.25 
  -3   2  -2    2.09    0.30 
  -3   2  -2    1.79    0.25 
   3   2   2    1.86    0.36 
  -4  -2  -2    4.56    0.52 
   4  -2   2    5.68    0.44 
   4  -2   2    5.55    0.41 
   4  -2   2    5.68    0.47 
  -4  -2  -2    4.21    0.45 
  -4  -2  -2    4.30    0.47 
   4  -2   2    4.24    0.38 
  -4   2  -2    5.16    0.48 
  -4   2  -2    4.69    0.43 
  -4   2  -2    5.55    0.47 
   4   2   2    6.20    0.63 
   4   2   2    4.77    0.53 
   4   2   2    5.63    0.53 
   5  -2   2   54.78    2.59 
  -5  -2  -2   49.31    2.65 
  -5  -2  -2   51.07    2.54 
   5  -2   2   55.58    2.56 
   5  -2   2   51.92    2.49 
   5  -2   2   53.23    2.49 
   5   2   2   55.09    2.60 
   5   2   2   55.51    2.60 
  -5   2  -2   52.77    2.49 
  -5   2  -2   51.57    2.55 
  -5   2  -2   55.02    2.55 
   5   2   2   56.33    2.62 
   6  -2   2  100.21    4.70 
  -6  -2  -2   97.23    4.86 
   6  -2   2  108.07    4.77 
   6  -2   2  102.10    4.70 
  -6  -2  -2  103.16    4.74 
   6   2   2  101.60    4.78 
  -6   2  -2  103.10    4.67 
  -6   2  -2  106.25    4.77 
  -6   2  -2  105.02    4.76 
   6   2   2  103.52    4.81 
   6   2   2   99.40    4.78 
   7  -2   2   17.39    1.01 
  -7  -2  -2   17.20    1.22 
   7  -2   2   19.13    1.03 
   7  -2   2   17.42    1.17 
  -7  -2  -2   18.34    1.06 
  -7   2  -2   18.11    0.93 
   7   2   2   17.37    1.11 
  -7   2  -2   17.79    1.09 
   7   2   2   18.62    1.21 
  -7   2  -2   18.52    1.12 
   7   2   2   18.73    1.12 
   8  -2   2   39.88    1.98 
  -8  -2  -2   36.27    2.07 
   8  -2   2   38.78    1.91 
  -8  -2  -2   36.56    1.90 
   8  -2   2   33.85    1.88 
  -8  -2  -2   36.39    2.11 
  -8   2  -2   39.26    1.99 
  -8   2  -2   38.99    2.01 
  -8   2  -2   38.97    1.78 
   8   2   2   37.40    1.99 
   8   2   2   36.87    2.00 
  -9  -2  -2    6.64    0.75 
  -9  -2  -2    5.48    0.58 
   9  -2   2    6.31    0.63 
   9  -2   2    6.18    0.89 
  -9  -2  -2    5.98    0.82 
   9   2   2    6.55    0.71 
  -9   2  -2    6.82    0.77 
  -9   2  -2    7.49    0.75 
  -9   2  -2    6.03    0.41 
   9   2   2    5.52    0.68 
 -10  -2  -2    0.14    0.48 
 -10  -2  -2    0.79    0.33 
  10  -2   2    0.23    0.37 
 -10  -2  -2    0.28    0.33 
  10  -2   2    0.77    0.39 
  10   2   2    1.03    0.46 
 -10   2  -2    1.00    0.46 
 -10   2  -2    0.75    0.47 
  10   2   2    0.79    0.45 
 -11  -2  -2   12.42    1.32 
 -11  -2  -2   14.15    0.93 
  11  -2   2   14.83    1.09 
 -11  -2  -2   15.84    1.02 
  11  -2   2   14.29    1.08 
 -11  -2  -2   15.91    1.05 
 -11   2  -2   16.24    1.23 
  11   2   2   15.88    1.20 
 -11   2  -2   15.11    1.22 
  12  -2   2   27.27    1.77 
 -12  -2  -2   25.94    1.95 
 -12  -2  -2   28.43    1.62 
 -12  -2  -2   29.65    1.64 
  12  -2   2   30.87    1.75 
 -12  -2  -2   30.63    1.55 
 -12   2  -2   31.22    1.90 
  12   2   2   30.85    1.83 
  12   2   2   30.54    1.84 
 -12   2  -2   29.66    1.87 
 -13  -2  -2   -0.24    0.55 
 -13  -2  -2    0.12    0.32 
  13  -2   2   -0.48    0.43 
  13  -2   2    0.67    0.41 
 -13  -2  -2    1.09    0.39 
  13   2   2    0.65    0.52 
 -13   2  -2    0.31    0.47 
 -13   2  -2   -0.53    0.46 
 -14  -2  -2    4.96    0.88 
 -14   2  -2    8.81    1.08 
  14  -3  -2    0.06    0.52 
 -14  -3   2   -0.10    0.61 
 -14  -3   2    0.32    0.46 
 -14  -3   2   -0.28    0.25 
 -14   3   2    0.11    0.35 
 -14   3   2   -0.22    0.60 
 -14   3   2   -0.25    0.51 
 -14   3   2    0.25    0.34 
 -13  -3   2   25.61    2.02 
 -13  -3   2   26.83    1.71 
  13  -3  -2   26.40    1.71 
 -13  -3   2   28.37    1.73 
  13   3  -2   29.18    1.83 
 -13   3   2   26.09    1.51 
 -13   3   2   29.61    1.80 
 -13   3   2   25.23    1.81 
 -13   3   2   26.01    1.49 
  12  -3  -2   17.66    1.27 
 -12  -3   2   15.39    1.50 
  12  -3  -2   17.41    1.25 
 -12  -3   2   19.28    1.31 
 -12  -3   2   16.42    1.20 
 -12   3   2   17.52    1.10 
 -12   3   2   17.87    1.35 
 -12   3   2   16.46    1.10 
 -12   3   2   18.17    1.42 
  12   3  -2   18.06    1.38 
 -11  -3   2    9.62    1.06 
  11  -3  -2   10.91    0.93 
 -11  -3   2    9.66    0.95 
 -11   3   2    8.09    0.77 
 -11   3   2    8.43    0.75 
 -11   3   2    7.52    0.86 
  11   3  -2    9.51    1.02 
 -11   3   2    9.28    0.95 
  10  -3  -2    2.13    0.51 
 -10  -3   2    1.73    0.58 
  10  -3  -2    1.53    0.47 
 -10  -3   2    2.05    0.51 
 -10  -3   2    1.13    0.45 
 -10   3   2    2.24    0.43 
 -10   3   2    1.63    0.48 
 -10   3   2    1.35    0.52 
 -10   3   2    2.07    0.44 
  -9  -3   2   39.35    1.96 
  -9  -3   2   36.37    1.96 
  -9  -3   2   34.25    2.06 
   9  -3  -2   34.93    1.90 
   9  -3  -2   34.58    1.91 
  -9   3   2   34.49    1.82 
  -9   3   2   32.81    1.81 
   9   3  -2   33.20    1.94 
  -9   3   2   36.85    1.91 
  -8  -3   2    2.85    0.61 
  -8  -3   2    2.31    0.49 
   8  -3  -2    1.88    0.19 
   8  -3  -2    2.39    0.46 
   8  -3  -2    2.05    0.45 
  -8  -3   2    2.47    0.52 
   8   3  -2    1.39    0.46 
  -8   3   2    2.00    0.39 
  -8   3   2    2.23    0.53 
  -8   3   2    2.69    0.44 
  -8   3   2    2.28    0.44 
   8   3  -2    2.32    0.50 
  -7  -3   2  127.07    5.99 
   7  -3  -2  126.93    5.96 
  -7  -3   2  122.78    6.04 
  -7  -3   2  135.51    6.00 
   7  -3  -2  132.89    6.00 
  -7   3   2  121.92    5.99 
   7   3  -2  126.57    5.97 
   7   3  -2  134.00    5.99 
  -7   3   2  132.60    5.92 
  -7   3   2  133.29    5.92 
   7   3  -2  123.46    5.97 
   6  -3  -2   44.12    2.19 
  -6  -3   2   46.44    2.28 
   6  -3  -2   42.14    2.17 
  -6  -3   2   41.66    2.20 
   6  -3  -2   42.24    2.31 
  -6  -3   2   46.53    2.33 
  -6   3   2   45.83    2.15 
  -6   3   2   45.14    2.15 
   6   3  -2   41.33    2.20 
   6   3  -2   44.06    2.18 
   6   3  -2   42.48    2.20 
  -6   3   2   42.32    2.21 
  -5  -3   2  650.18   29.50 
   5  -3  -2  655.88   29.49 
  -5  -3   2  666.19   29.54 
  -5  -3   2  681.54   29.52 
  -5   3   2  640.92   29.46 
   5   3  -2  667.58   29.50 
  -5   3   2  613.03   29.50 
  -5   3   2  691.99   29.47 
   5   3  -2  687.21   29.48 
  -4  -3   2    0.52    0.31 
   4  -3  -2    0.63    0.32 
   4  -3  -2    0.35    0.31 
  -4  -3   2    0.70    0.33 
  -4  -3   2    0.49    0.34 
   4   3  -2    0.36    0.28 
   4   3  -2    0.41    0.23 
   4   3  -2    0.22    0.26 
  -4   3   2    0.36    0.27 
  -4   3   2    0.13    0.25 
  -4   3   2    0.24    0.32 
  -3  -3   2  290.69   12.84 
   3  -3  -2  279.50   12.84 
  -3   3   2  274.30   12.82 
  -3   3   2  276.51   12.85 
  -3   3   2  297.01   12.77 
  -3   3   2  278.26   12.82 
   3   3  -2  280.19   12.83 
   3   3  -2  292.88   12.83 
   3   3  -2  305.68   12.81 
  -2  -3   2   82.13    3.97 
   2  -3  -2   93.33    4.01 
  -2  -3   2   86.70    3.98 
   2  -3  -2   84.53    3.99 
  -2   3   2   92.29    3.92 
  -2   3   2   85.22    3.99 
   2   3  -2   90.00    3.97 
   2   3  -2   83.72    3.95 
  -2   3   2   77.57    3.97 
   1  -3  -2  162.63    7.21 
  -1  -3   2  162.82    7.24 
  -1  -3   2  158.75    7.24 
   1  -3  -2  178.33    7.30 
   1  -3  -2  160.54    7.27 
   1   3  -2  153.49    7.21 
  -1   3   2  166.45    7.21 
  -1   3   2  146.10    7.25 
   1   3  -2  154.56    7.21 
  -1   3   2  153.50    7.26 
   1   3  -2  169.24    7.30 
   0  -3   2    8.77    0.58 
   0  -3   2    9.10    0.58 
   0  -3  -2    8.69    0.57 
   0  -3  -2    8.71    0.64 
   0  -3  -2    8.60    0.67 
   0   3  -2    8.87    0.52 
   0   3  -2    8.14    0.51 
   0   3  -2    9.67    0.68 
   0   3   2    9.17    0.66 
   0   3   2    8.37    0.62 
   1  -3   2  167.88    7.36 
  -1  -3  -2  164.30    7.44 
  -1  -3  -2  164.34    7.41 
   1  -3   2  174.50    7.36 
   1  -3   2  160.90    7.29 
  -1  -3  -2  158.28    7.42 
   1   3   2  164.89    7.45 
  -1   3  -2  169.95    7.43 
  -1   3  -2  145.78    7.34 
   1   3   2  166.33    7.44 
   1   3   2  164.17    7.41 
  -1   3  -2  165.86    7.30 
   2  -3   2   17.43    0.79 
   2  -3   2   18.54    0.88 
  -2  -3  -2   17.18    0.98 
  -2  -3  -2   16.83    0.98 
   2  -3   2   16.62    0.87 
  -2  -3  -2   14.54    1.00 
   2   3   2   17.24    1.01 
   2   3   2   14.55    0.95 
  -2   3  -2   17.03    0.96 
  -2   3  -2   14.42    0.86 
   3  -3   2    0.77    0.16 
  -3  -3  -2    0.65    0.31 
  -3  -3  -2    0.96    0.32 
   3  -3   2    1.00    0.23 
   3  -3   2    0.90    0.23 
  -3  -3  -2    0.53    0.32 
   3   3   2    0.27    0.29 
  -3   3  -2    0.37    0.21 
   3   3   2    0.53    0.33 
  -3   3  -2    0.40    0.28 
  -3   3  -2    0.86    0.17 
   4  -3   2    0.83    0.23 
   4  -3   2    0.66    0.23 
  -4  -3  -2    0.86    0.29 
   4  -3   2    0.83    0.23 
  -4  -3  -2    0.89    0.32 
  -4  -3  -2    0.58    0.31 
   4   3   2    0.66    0.33 
  -4   3  -2    0.93    0.21 
  -4   3  -2    0.93    0.28 
   4   3   2   -0.01    0.33 
  -4   3  -2    0.82    0.25 
   5  -3   2   10.43    0.64 
   5  -3   2   10.59    0.68 
  -5  -3  -2    9.47    0.73 
  -5  -3  -2    9.63    0.83 
   5  -3   2    9.40    0.63 
  -5  -3  -2    9.81    0.76 
  -5   3  -2   11.15    0.71 
   5   3   2    9.62    0.76 
  -5   3  -2    9.71    0.63 
  -5   3  -2   10.90    0.66 
   5   3   2    8.52    0.77 
   5   3   2   10.57    0.76 
   6  -3   2    7.44    0.58 
  -6  -3  -2    7.85    0.81 
  -6  -3  -2    8.09    0.71 
  -6  -3  -2    8.00    0.68 
   6  -3   2    8.01    0.63 
   6  -3   2    7.79    0.58 
   6   3   2    8.08    0.70 
  -6   3  -2    7.47    0.59 
  -6   3  -2    8.36    0.68 
   6   3   2    7.11    0.71 
  -6   3  -2    8.53    0.57 
   6   3   2    8.41    0.73 
   7  -3   2   15.47    0.97 
   7  -3   2   15.46    0.92 
   7  -3   2   14.90    0.91 
  -7  -3  -2   14.34    1.16 
  -7  -3  -2   13.75    0.96 
   7   3   2   14.37    1.06 
   7   3   2   16.05    1.07 
  -7   3  -2   14.06    1.00 
  -7   3  -2   16.60    0.87 
  -7   3  -2   15.41    0.95 
   8  -3   2   10.72    0.78 
  -8  -3  -2    9.93    1.06 
  -8  -3  -2   11.41    0.84 
   8  -3   2   11.24    0.79 
  -8   3  -2   12.15    0.91 
  -8   3  -2   10.93    0.84 
   8   3   2    9.63    0.92 
   8   3   2   10.99    0.93 
  -9  -3  -2   62.29    3.00 
   9  -3   2   56.16    2.93 
  -9  -3  -2   60.34    3.19 
  -9  -3  -2   60.81    2.96 
   9  -3   2   58.34    2.93 
  -9   3  -2   61.94    3.03 
   9   3   2   57.81    3.05 
   9   3   2   63.26    3.07 
  -9   3  -2   58.80    2.97 
 -10  -3  -2   16.48    1.12 
 -10  -3  -2   17.50    1.43 
  10  -3   2   14.02    1.09 
  10  -3   2   16.35    1.14 
 -10  -3  -2   19.93    1.17 
 -10  -3  -2   16.91    1.18 
 -10   3  -2   16.37    1.24 
  10   3   2   16.93    1.26 
 -10   3  -2   20.03    1.24 
  10   3   2   19.26    1.32 
  11  -3   2   29.47    1.66 
 -11  -3  -2   27.77    1.64 
 -11  -3  -2   27.97    1.61 
 -11  -3  -2   29.16    1.60 
 -11  -3  -2   28.48    1.94 
  11  -3   2   27.78    1.66 
 -11   3  -2   28.20    1.73 
  11   3   2   29.85    1.81 
  11   3   2   28.58    1.80 
 -11   3  -2   28.58    1.77 
 -12  -3  -2    3.43    0.85 
 -12  -3  -2    3.11    0.56 
 -12  -3  -2    2.85    0.51 
 -12  -3  -2    3.69    0.50 
  12  -3   2    2.90    0.58 
  12  -3   2    4.20    0.61 
 -12   3  -2    3.49    0.63 
  12   3   2    3.92    0.74 
 -12   3  -2    3.40    0.69 
  13  -3   2   50.50    2.77 
 -13  -3  -2   47.64    3.07 
  13  -3   2   53.17    2.81 
 -13  -3  -2   51.94    2.62 
 -13   3  -2   58.32    2.95 
 -13   3  -2   51.78    2.87 
  13   3   2   57.69    2.96 
 -14  -4   2    3.23    0.68 
 -14  -4   2    1.97    0.82 
  14  -4  -2    2.81    0.74 
  14   4  -2    2.19    0.71 
 -14   4   2    2.48    0.42 
 -14   4   2    2.57    0.66 
 -14   4   2    1.95    0.76 
 -13  -4   2    1.43    0.71 
  13  -4  -2    0.46    0.51 
 -13  -4   2    1.75    0.59 
 -13   4   2    0.81    0.34 
  13   4  -2    2.00    0.67 
 -13   4   2    1.87    0.58 
 -13   4   2    1.42    0.39 
 -13   4   2    0.64    0.59 
 -12  -4   2    8.75    0.93 
 -12  -4   2    5.63    0.92 
  12  -4  -2    8.13    0.91 
  12  -4  -2    6.77    0.85 
 -12  -4   2    9.13    1.28 
 -12   4   2    7.39    0.68 
  12   4  -2    8.69    1.01 
 -12   4   2    8.35    0.87 
 -12   4   2    5.93    0.84 
 -12   4   2    7.18    0.70 
 -11  -4   2    0.54    0.53 
  11  -4  -2    0.81    0.45 
 -11  -4   2    0.59    0.47 
 -11  -4   2    0.63    0.52 
 -11   4   2    0.65    0.43 
 -11   4   2    0.64    0.50 
  11   4  -2    0.53    0.49 
 -11   4   2    0.82    0.36 
  11   4  -2    1.25    0.56 
 -11   4   2    0.51    0.34 
  10  -4  -2   20.92    1.36 
  10  -4  -2   20.12    1.33 
 -10  -4   2   20.84    1.41 
 -10  -4   2   18.65    1.53 
 -10   4   2   20.59    1.29 
 -10   4   2   19.52    1.19 
  10   4  -2   20.49    1.43 
 -10   4   2   20.66    1.36 
 -10   4   2   21.08    1.45 
  -9  -4   2    0.20    0.46 
  -9  -4   2    0.56    0.38 
   9  -4  -2    0.66    0.40 
  -9  -4   2    0.18    0.51 
   9  -4  -2    0.71    0.42 
  -9   4   2    0.98    0.56 
   9   4  -2    0.88    0.51 
  -9   4   2    0.13    0.34 
  -9   4   2    0.04    0.41 
  -9   4   2    0.81    0.35 
   8  -4  -2   34.05    1.92 
   8  -4  -2   34.44    1.91 
  -8  -4   2   36.47    2.07 
  -8  -4   2   34.05    1.97 
  -8  -4   2   36.79    1.95 
  -8   4   2   37.98    1.85 
   8   4  -2   34.10    1.97 
  -8   4   2   36.71    1.85 
  -8   4   2   34.43    1.85 
   8   4  -2   39.18    2.00 
  -8   4   2   33.44    1.97 
  -7  -4   2    2.47    0.56 
   7  -4  -2    2.15    0.43 
  -7  -4   2    1.67    0.43 
   7  -4  -2    2.12    0.47 
  -7  -4   2    2.15    0.51 
  -7   4   2    2.12    0.41 
  -7   4   2    2.20    0.36 
  -7   4   2    1.35    0.40 
   7   4  -2    1.90    0.49 
  -7   4   2    2.05    0.40 
   7   4  -2    1.86    0.47 
  -6  -4   2   64.74    3.27 
   6  -4  -2   61.51    3.23 
  -6  -4   2   67.56    3.31 
  -6  -4   2   68.71    3.27 
   6  -4  -2   64.79    3.24 
   6   4  -2   67.54    3.27 
   6   4  -2   68.36    3.26 
   6   4  -2   67.17    3.22 
  -6   4   2   68.15    3.19 
  -6   4   2   68.57    3.28 
  -6   4   2   68.96    3.19 
   5  -4  -2    0.39    0.32 
  -5  -4   2    0.81    0.36 
  -5  -4   2    0.90    0.37 
   5  -4  -2    0.82    0.35 
  -5  -4   2    0.68    0.34 
  -5   4   2    0.51    0.31 
   5   4  -2    1.07    0.30 
  -5   4   2    0.40    0.36 
  -5   4   2    0.61    0.31 
   5   4  -2    1.57    0.63 
  -5   4   2    0.90    0.22 
   5   4  -2    0.46    0.34 
  -4  -4   2  374.25   16.72 
  -4  -4   2  359.96   16.70 
   4  -4  -2  344.44   16.69 
   4  -4  -2  354.54   16.70 
  -4  -4   2  394.00   16.72 
  -4   4   2  386.77   16.68 
   4   4  -2  383.76   16.70 
  -4   4   2  382.71   16.67 
  -4   4   2  373.36   16.72 
   4   4  -2  379.13   16.67 
  -4   4   2  363.03   16.57 
   4   4  -2  370.08   16.69 
  -3  -4   2   14.24    0.92 
   3  -4  -2   14.52    0.94 
  -3  -4   2   15.03    0.94 
  -3  -4   2   14.52    0.89 
   3  -4  -2   14.63    0.92 
  -3   4   2   14.31    0.91 
   3   4  -2   15.22    0.92 
  -3   4   2   14.77    0.91 
  -3   4   2   15.76    0.77 
  -3   4   2   12.71    0.93 
   3   4  -2   14.89    0.90 
   2  -4  -2   77.85    3.68 
   2  -4  -2   77.95    3.67 
  -2  -4   2   81.16    3.67 
  -2  -4   2   81.95    3.67 
  -2  -4   2   81.89    3.61 
   2   4  -2   74.07    3.62 
  -2   4   2   79.83    3.55 
  -2   4   2   70.93    3.64 
   2   4  -2   77.87    3.67 
  -2   4   2   75.79    3.65 
   1  -4  -2    9.58    0.74 
   1  -4  -2   10.39    0.77 
  -1  -4   2   10.13    0.72 
   1  -4  -2    9.94    0.62 
  -1  -4   2   11.00    0.63 
  -1  -4   2   10.99    0.80 
  -1   4   2   10.44    0.74 
  -1   4   2    9.85    0.74 
   1   4  -2   11.29    0.70 
   1   4  -2   10.34    0.67 
  -1   4   2   11.08    0.66 
   0  -4  -2  480.62   21.02 
   0  -4  -2  466.44   21.08 
   0  -4  -2  459.88   21.08 
   0  -4   2  478.19   20.94 
   0  -4   2  489.48   21.04 
   0  -4   2  466.21   21.03 
   0   4   2  450.45   21.07 
   0   4   2  459.11   21.07 
   0   4   2  472.35   21.01 
   0   4  -2  487.64   20.99 
   0   4  -2  475.66   20.98 
  -1  -4  -2    1.21    0.34 
   1  -4   2    1.28    0.29 
  -1  -4  -2    1.06    0.33 
  -1  -4  -2    1.09    0.29 
  -1   4  -2    1.22    0.21 
   1   4   2    0.78    0.35 
  -1   4  -2    1.41    0.22 
   1   4   2    1.07    0.36 
  -2  -4  -2  211.33    9.48 
  -2  -4  -2  218.75    9.47 
   2  -4   2  217.43    9.40 
   2  -4   2  199.39    9.39 
  -2  -4  -2  198.71    9.47 
   2   4   2  205.55    9.48 
  -2   4  -2  213.10    9.39 
  -2   4  -2  221.34    9.30 
   2   4   2  193.58    9.46 
  -3  -4  -2  206.17    9.65 
  -3  -4  -2  226.77    9.68 
   3  -4   2  219.47    9.57 
  -3  -4  -2  207.47    9.64 
   3  -4   2  205.54    9.56 
   3   4   2  208.81    9.66 
   3   4   2  206.62    9.66 
  -3   4  -2  220.06    9.57 
   4  -4   2   95.36    4.33 
   4  -4   2   92.54    4.32 
   4   4   2   91.19    4.44 
  -4   4  -2   96.32    4.35 
   4   4   2   92.54    4.43 
  -4   4  -2   95.23    4.21 
   5  -4   2   39.90    2.05 
  -5  -4  -2   42.86    2.23 
  -5  -4  -2   43.93    2.16 
  -5  -4  -2   45.78    2.19 
   5   4   2   42.60    2.19 
  -5   4  -2   39.85    1.96 
  -5   4  -2   43.08    2.09 
   5   4   2   39.90    2.16 
   6  -4   2   94.67    4.49 
  -6  -4  -2  101.39    4.62 
  -6  -4  -2   93.34    4.68 
  -6  -4  -2  103.03    4.60 
   6  -4   2  105.59    4.58 
   6  -4   2   94.45    4.50 
   6   4   2   95.66    4.63 
  -6   4  -2   97.84    4.54 
  -6   4  -2   95.90    4.44 
   6   4   2   88.53    4.61 
   7  -4   2    4.81    0.55 
  -7  -4  -2    5.69    0.66 
  -7  -4  -2    4.94    0.70 
   7  -4   2    5.08    0.55 
   7  -4   2    5.41    0.55 
  -7  -4  -2    4.54    0.60 
  -7   4  -2    5.31    0.59 
   7   4   2    5.19    0.71 
  -7   4  -2    4.57    0.51 
   7   4   2    5.22    0.70 
  -8  -4  -2  108.92    5.27 
  -8  -4  -2  118.01    5.32 
   8  -4   2  107.11    5.21 
  -8  -4  -2  109.20    5.43 
   8   4   2  116.87    5.37 
  -8   4  -2  113.88    5.28 
   8   4   2  108.36    5.35 
  -8   4  -2  112.99    5.18 
  -9  -4  -2   29.85    1.77 
  -9  -4  -2   29.88    1.94 
   9  -4   2   28.32    1.65 
   9  -4   2   31.31    1.69 
  -9  -4  -2   29.98    1.73 
   9   4   2   30.72    1.85 
  -9   4  -2   31.43    1.87 
   9   4   2   35.16    1.99 
  10  -4   2   24.21    1.46 
  10  -4   2   25.14    1.47 
 -10  -4  -2   23.03    1.73 
 -10  -4  -2   24.47    1.53 
 -10   4  -2   23.53    1.44 
 -10   4  -2   25.67    1.57 
  10   4   2   23.94    1.64 
  10   4   2   28.32    1.67 
  11  -4   2    1.67    0.46 
 -11  -4  -2    1.49    0.60 
  11  -4   2    1.75    0.49 
 -11  -4  -2    1.63    0.49 
 -11   4  -2    1.76    0.46 
  11   4   2    1.70    0.61 
 -11   4  -2    1.70    0.51 
  12  -4   2   47.64    2.71 
 -12  -4  -2   44.97    2.50 
 -12  -4  -2   47.48    2.85 
 -12  -4  -2   49.34    2.48 
 -12  -4  -2   45.60    2.47 
  12  -4   2   44.71    2.49 
 -12   4  -2   45.61    2.60 
 -12   4  -2   47.85    2.51 
  12   4   2   48.53    2.68 
 -13  -4  -2    5.47    0.65 
  13  -4   2    4.89    0.73 
 -13  -4  -2    5.42    0.66 
 -13  -4  -2    2.81    0.77 
 -13  -4  -2    5.58    0.71 
 -13   4  -2    5.19    0.73 
  13   4   2    3.61    0.77 
 -13   4  -2    3.51    0.73 
  13  -5  -2    7.16    0.91 
 -13  -5   2    9.96    1.06 
 -13  -5   2    8.97    1.24 
 -13   5   2    6.91    0.61 
 -13   5   2    8.53    0.88 
 -13   5   2    5.17    0.84 
  13   5  -2    6.87    0.95 
 -12  -5   2    2.08    0.64 
  12  -5  -2    2.19    0.58 
 -12  -5   2    0.36    0.66 
 -12   5   2    1.86    0.62 
 -12   5   2    1.69    0.36 
 -12   5   2    1.28    0.44 
  12   5  -2    0.94    0.63 
  11  -5  -2   29.48    1.71 
 -11  -5   2   29.77    1.79 
 -11  -5   2   23.63    1.89 
  11  -5  -2   24.17    1.65 
 -11   5   2   26.22    1.79 
  11   5  -2   26.93    1.80 
 -11   5   2   27.81    1.80 
 -11   5   2   28.83    1.57 
 -11   5   2   25.33    1.45 
 -10  -5   2    3.86    0.70 
  10  -5  -2    4.88    0.68 
 -10  -5   2    5.57    0.90 
 -10  -5   2    4.86    0.71 
 -10   5   2    5.41    0.69 
 -10   5   2    4.52    0.54 
  10   5  -2    5.12    0.79 
  10   5  -2    5.96    0.81 
 -10   5   2    5.35    0.80 
  -9  -5   2   23.64    1.72 
  -9  -5   2   24.41    1.71 
   9  -5  -2   27.01    1.57 
   9  -5  -2   21.92    1.50 
  -9  -5   2   26.89    1.62 
  -9   5   2   24.93    1.61 
   9   5  -2   26.10    1.63 
  -9   5   2   25.36    1.38 
  -9   5   2   24.87    1.38 
  -9   5   2   23.79    1.71 
   9   5  -2   24.19    2.08 
  -8  -5   2   44.00    2.39 
   8  -5  -2   42.93    2.25 
   8  -5  -2   38.20    2.22 
   8   5  -2   42.95    2.31 
  -8   5   2   42.07    2.12 
  -8   5   2   42.19    2.29 
  -8   5   2   40.42    2.05 
  -7  -5   2   29.86    1.80 
  -7  -5   2   35.54    1.94 
   7  -5  -2   30.27    1.78 
   7  -5  -2   32.11    1.79 
  -7   5   2   31.39    1.88 
  -7   5   2   34.26    1.61 
   7   5  -2   31.77    1.82 
  -7   5   2   33.09    1.70 
  -7   5   2   29.72    1.57 
   7   5  -2   30.44    1.82 
  -7   5   2   33.83    1.74 
  -6  -5   2   37.54    2.07 
  -6  -5   2   35.60    2.05 
  -6  -5   2   37.38    2.11 
   6  -5  -2   38.13    2.06 
   6  -5  -2   37.66    2.05 
  -6   5   2   40.54    2.00 
   6   5  -2   41.39    2.09 
  -6   5   2   38.81    1.99 
   6   5  -2   38.17    2.08 
  -6   5   2   40.08    1.86 
  -6   5   2   41.05    2.11 
   5  -5  -2   11.10    0.88 
  -5  -5   2   11.69    0.93 
  -5  -5   2   12.42    0.90 
  -5  -5   2   11.55    0.93 
   5  -5  -2   11.51    0.89 
   5   5  -2   11.68    0.83 
  -5   5   2   10.81    0.84 
   5   5  -2   11.76    0.92 
   5   5  -2   11.23    0.89 
  -5   5   2   12.24    0.65 
  -5   5   2   11.98    0.86 
  -5   5   2   12.10    0.93 
   4  -5  -2    3.68    0.52 
  -4  -5   2    4.93    0.60 
  -4  -5   2    4.53    0.58 
   4  -5  -2    3.46    0.51 
  -4  -5   2    4.62    0.54 
   4   5  -2    4.12    0.48 
  -4   5   2    4.89    0.53 
  -4   5   2    4.14    0.55 
  -4   5   2    3.26    0.48 
   4   5  -2    4.92    0.57 
   4   5  -2    4.80    0.58 
  -4   5   2    4.13    0.32 
  -3  -5   2   45.90    2.19 
   3  -5  -2   43.39    2.24 
  -3  -5   2   40.41    2.23 
   3  -5  -2   40.07    2.23 
  -3  -5   2   44.30    2.25 
   3   5  -2   45.43    2.21 
  -3   5   2   43.76    2.04 
   3   5  -2   46.46    2.23 
  -3   5   2   45.62    2.22 
  -3   5   2   46.37    2.22 
  -3   5   2   44.20    2.25 
  -2  -5   2   13.64    0.92 
   2  -5  -2   12.89    0.92 
   2  -5  -2   12.90    0.94 
  -2  -5   2   12.82    0.82 
  -2  -5   2   14.19    0.92 
   2   5  -2   13.90    0.88 
   2   5  -2   14.08    0.88 
  -2   5   2   14.08    0.73 
  -2   5   2   15.63    0.94 
   1  -5  -2   92.11    4.35 
  -1  -5   2   98.78    4.47 
  -1  -5   2   96.98    4.35 
  -1  -5   2   89.37    4.45 
   1  -5  -2   88.00    4.48 
   1  -5  -2   96.40    4.51 
  -1   5   2  101.01    4.49 
  -1   5   2   99.95    4.48 
   1   5  -2   98.24    4.41 
   1   5  -2   95.96    4.41 
  -1   5   2   92.52    4.34 
   0  -5  -2    3.03    0.35 
   0  -5  -2    2.08    0.42 
   0  -5   2    2.54    0.25 
   0  -5  -2    2.98    0.49 
   0  -5   2    3.29    0.44 
   0   5   2    3.29    0.50 
   0   5  -2    2.64    0.35 
   0   5  -2    2.53    0.34 
   0   5   2    2.75    0.32 
   0   5   2    2.40    0.49 
  -1  -5  -2   51.07    2.55 
   1  -5   2   52.01    2.51 
  -1  -5  -2   52.92    2.59 
  -1  -5  -2   49.35    2.48 
   1  -5   2   50.97    2.50 
  -1   5  -2   50.03    2.41 
   1   5   2   53.85    2.58 
  -1   5  -2   51.97    2.41 
   1   5   2   51.03    2.56 
  -2  -5  -2   49.86    2.44 
  -2  -5  -2   48.39    2.40 
   2  -5   2   49.07    2.37 
   2  -5   2   47.90    2.36 
  -2  -5  -2   46.76    2.45 
  -2   5  -2   51.29    2.25 
  -2   5  -2   48.55    2.34 
  -2   5  -2   47.31    2.24 
   2   5   2   44.76    2.43 
   2   5   2   49.31    2.45 
  -3  -5  -2   66.07    3.33 
  -3  -5  -2   71.89    3.36 
   3  -5   2   68.65    3.25 
   3  -5   2   66.47    3.25 
  -3  -5  -2   65.38    3.34 
  -3   5  -2   67.52    3.23 
  -3   5  -2   71.26    3.09 
   3   5   2   68.81    3.36 
   3   5   2   71.25    3.37 
  -4  -5  -2    0.21    0.38 
   4  -5   2    0.21    0.27 
  -4  -5  -2    0.51    0.37 
   4  -5   2    0.01    0.26 
  -4  -5  -2    0.20    0.38 
  -4   5  -2    0.11    0.28 
   4   5   2    0.40    0.39 
   4   5   2    0.35    0.43 
   5  -5   2   49.30    2.44 
  -5  -5  -2   52.97    2.59 
  -5  -5  -2   51.15    2.56 
  -5  -5  -2   49.63    2.61 
   5  -5   2   47.39    2.44 
   5   5   2   46.35    2.56 
   5   5   2   51.62    2.59 
  -5   5  -2   51.12    2.47 
   6  -5   2   19.94    1.23 
  -6  -5  -2   23.28    1.37 
  -6  -5  -2   23.99    1.49 
   6  -5   2   20.22    1.23 
  -6   5  -2   21.21    1.03 
  -6   5  -2   23.38    1.30 
   6   5   2   21.28    1.41 
   7  -5   2   62.37    3.10 
  -7  -5  -2   62.83    3.19 
  -7  -5  -2   61.28    3.30 
   7  -5   2   65.37    3.12 
  -7  -5  -2   69.52    3.25 
  -7   5  -2   65.49    3.14 
  -7   5  -2   60.19    2.93 
  -8  -5  -2    5.05    0.81 
   8  -5   2    5.78    0.63 
  -8  -5  -2    6.08    0.87 
   8  -5   2    3.84    0.54 
  -8   5  -2    5.44    0.67 
   8   5   2    4.89    0.73 
  -8   5  -2    5.22    0.49 
  -9  -5  -2   24.57    1.81 
   9  -5   2   24.48    1.53 
  -9  -5  -2   26.62    1.68 
   9  -5   2   25.88    1.53 
   9   5   2   29.30    1.78 
  -9   5  -2   26.85    1.42 
   9   5   2   28.89    1.72 
  -9   5  -2   28.06    1.64 
  10  -5   2   -0.14    0.34 
  10  -5   2    0.14    0.36 
 -10  -5  -2   -0.18    0.55 
 -10  -5  -2    0.34    0.45 
 -10  -5  -2   -0.02    0.40 
 -10   5  -2    0.22    0.34 
 -10   5  -2   -0.49    0.39 
  10   5   2   -0.66    0.47 
 -11  -5  -2    8.87    1.15 
  11  -5   2   11.68    1.00 
  11  -5   2   12.19    1.06 
 -11  -5  -2   12.88    1.07 
 -11  -5  -2   11.53    1.02 
 -11   5  -2   11.83    0.89 
 -11   5  -2   11.08    1.08 
  11   5   2   13.59    1.23 
 -12  -5  -2    1.72    0.57 
  12  -5   2    3.63    0.60 
  12  -5   2    2.71    0.58 
 -12  -5  -2    2.14    0.73 
 -12   5  -2    2.84    0.62 
  12   5   2    4.90    0.87 
 -12   5  -2    2.12    0.46 
 -12  -6   2   20.61    2.16 
  12  -6  -2   23.62    1.59 
 -12  -6   2   22.58    1.87 
 -12   6   2   24.20    1.70 
 -12   6   2   20.57    1.26 
  12   6  -2   20.78    1.64 
 -12   6   2   21.63    1.19 
 -11  -6   2    1.60    0.77 
  11  -6  -2    1.67    0.30 
  11  -6  -2    3.06    0.65 
 -11  -6   2    1.26    0.60 
 -11   6   2    2.10    0.38 
 -11   6   2    3.46    0.79 
 -11   6   2    1.92    0.37 
  11   6  -2    3.04    0.69 
  10  -6  -2   19.75    1.35 
 -10  -6   2   17.51    1.52 
 -10  -6   2   18.77    1.41 
  10  -6  -2   18.06    1.33 
 -10   6   2   17.31    1.41 
 -10   6   2   18.36    1.04 
  10   6  -2   21.12    1.47 
 -10   6   2   17.80    1.10 
  -9  -6   2   -0.05    0.73 
  -9  -6   2   -0.06    0.57 
   9  -6  -2    0.31    0.45 
   9  -6  -2    0.46    0.45 
  -9  -6   2    0.41    0.51 
   9   6  -2    0.66    0.52 
  -9   6   2   -0.19    0.44 
  -9   6   2    0.49    0.23 
  -9   6   2    0.20    0.33 
   9   6  -2    0.51    0.50 
  -8  -6   2    7.10    0.86 
   8  -6  -2    7.58    0.85 
  -8  -6   2    7.65    0.97 
   8  -6  -2    9.66    0.87 
  -8   6   2    5.93    0.68 
  -8   6   2    4.70    0.69 
   8   6  -2    7.78    0.88 
   8   6  -2    8.84    0.95 
  -8   6   2    7.00    0.67 
  -8   6   2    7.37    0.49 
  -7  -6   2    1.22    0.53 
  -7  -6   2    1.21    0.52 
   7  -6  -2    0.81    0.43 
   7  -6  -2    0.68    0.45 
  -7   6   2    2.18    0.44 
  -7   6   2    1.34    0.19 
  -7   6   2    1.49    0.19 
  -7   6   2    1.23    0.52 
   6  -6  -2   12.18    1.00 
   6  -6  -2   11.74    1.00 
  -6  -6   2   12.83    1.07 
  -6   6   2   11.18    1.04 
   6   6  -2   12.38    1.01 
   6   6  -2   12.83    1.05 
  -6   6   2   13.38    0.91 
   5  -6  -2   20.71    1.39 
  -5  -6   2   19.38    1.39 
  -5  -6   2   22.46    1.41 
   5  -6  -2   23.40    1.42 
  -5  -6   2   23.56    1.45 
   5   6  -2   23.25    1.39 
  -5   6   2   21.57    1.32 
  -5   6   2   23.37    1.43 
   5   6  -2   23.78    1.41 
  -4  -6   2    2.46    0.51 
   4  -6  -2    1.30    0.45 
  -4  -6   2    2.71    0.55 
  -4  -6   2    0.24    0.44 
   4  -6  -2    1.34    0.49 
   4   6  -2    0.64    0.44 
  -4   6   2    2.02    0.47 
   4   6  -2    1.81    0.39 
  -4   6   2    1.19    0.49 
   4   6  -2    2.05    0.47 
  -3  -6   2    9.97    0.91 
   3  -6  -2   11.15    0.93 
  -3  -6   2   12.63    0.94 
   3  -6  -2   12.34    0.91 
  -3  -6   2   10.81    0.82 
  -3   6   2   11.39    0.58 
   3   6  -2   11.24    0.88 
   3   6  -2   12.41    0.90 
  -3   6   2   11.15    0.88 
  -3   6   2   10.63    0.94 
  -3   6   2   11.72    0.88 
  -2  -6   2   99.15    4.66 
   2  -6  -2  104.44    4.70 
   2  -6  -2   94.06    4.67 
  -2  -6   2   94.59    4.52 
  -2   6   2   95.77    4.44 
   2   6  -2   97.43    4.63 
  -2   6   2   98.04    4.63 
  -2   6   2   97.47    4.63 
   2   6  -2  102.49    4.59 
   1  -6  -2   25.49    1.57 
  -1  -6   2   26.23    1.34 
  -1  -6   2   26.86    1.54 
   1  -6  -2   29.64    1.58 
   1  -6  -2   27.94    1.36 
  -1   6   2   27.37    1.56 
   1   6  -2   27.60    1.46 
  -1   6   2   26.17    1.34 
   1   6  -2   28.23    1.46 
  -1   6   2   27.30    1.55 
   0  -6   2   -0.07    0.32 
   0  -6  -2   -0.22    0.38 
   0  -6   2    0.29    0.36 
   0  -6   2    0.39    0.12 
   0  -6  -2    0.18    0.39 
   0  -6  -2    0.34    0.22 
   0   6  -2    0.26    0.28 
   0   6  -2    0.35    0.30 
   0   6   2    0.13    0.40 
   0   6   2    0.03    0.39 
   1  -6   2   24.45    1.37 
  -1  -6  -2   23.13    1.29 
  -1  -6  -2   24.85    1.44 
  -1  -6  -2   22.60    1.44 
   1  -6   2   21.87    1.35 
   1   6   2   27.15    1.46 
  -1   6  -2   21.46    1.22 
  -1   6  -2   23.05    1.23 
   1   6   2   25.46    1.44 
   2  -6   2   14.94    1.04 
   2  -6   2   17.47    1.14 
  -2  -6  -2   16.14    1.11 
  -2  -6  -2   15.67    1.16 
  -2  -6  -2   16.96    1.05 
   2   6   2   17.94    1.18 
   2   6   2   16.31    1.12 
  -2   6  -2   15.64    0.88 
  -2   6  -2   15.70    1.00 
  -2   6  -2   16.41    0.89 
  -3  -6  -2    1.04    0.47 
   3  -6   2    0.54    0.34 
  -3  -6  -2    0.83    0.43 
   3  -6   2    0.98    0.37 
  -3  -6  -2    1.21    0.39 
  -3   6  -2    1.02    0.20 
   3   6   2    0.95    0.48 
  -3   6  -2    1.32    0.35 
  -3   6  -2    1.18    0.20 
   3   6   2    2.04    0.53 
  -4  -6  -2   35.78    1.99 
   4  -6   2   33.66    1.84 
  -4  -6  -2   35.18    1.95 
   4  -6   2   34.80    1.84 
  -4  -6  -2   35.71    1.95 
  -4   6  -2   34.17    1.82 
   4   6   2   34.17    1.96 
   4   6   2   35.37    1.99 
   5  -6   2   15.15    1.00 
   5  -6   2   13.35    0.99 
  -5  -6  -2   15.71    1.18 
  -5  -6  -2   15.13    1.18 
   5   6   2   17.10    1.29 
  -5   6  -2   14.43    1.00 
   6  -6   2   32.10    1.73 
   6  -6   2   29.61    1.70 
  -6  -6  -2   29.44    1.88 
  -6  -6  -2   30.97    1.86 
   6   6   2   32.81    1.91 
  -6   6  -2   34.25    1.76 
   7  -6   2    8.03    0.72 
  -7  -6  -2    6.07    0.80 
  -7  -6  -2    6.28    0.85 
  -7  -6  -2    7.56    0.87 
   7  -6   2    6.01    0.68 
  -7   6  -2    6.39    0.70 
   7   6   2    9.05    0.98 
  -8  -6  -2   10.73    1.21 
  -8  -6  -2   11.27    1.03 
   8  -6   2   11.34    0.94 
  -8  -6  -2   13.90    1.12 
   8  -6   2   12.03    0.94 
   8   6   2   12.54    1.18 
  -8   6  -2   12.81    1.01 
  -9  -6  -2    1.60    0.55 
   9  -6   2    0.26    0.36 
  -9  -6  -2    0.62    0.61 
   9  -6   2    0.52    0.40 
  -9  -6  -2    0.18    0.53 
   9   6   2    0.47    0.56 
  -9   6  -2    0.52    0.43 
 -10  -6  -2   10.08    1.04 
  10  -6   2   10.33    0.91 
  10  -6   2   11.22    1.13 
 -10  -6  -2   10.59    1.29 
 -10   6  -2    9.90    1.01 
 -10   6  -2    9.59    0.63 
  10   6   2    9.88    1.10 
 -11  -6  -2    0.59    0.66 
  11  -6   2    2.94    0.56 
  11  -6   2    2.58    0.55 
 -11  -6  -2    2.18    0.64 
  11   6   2    3.27    0.75 
 -11   6  -2    2.82    0.60 
 -11   6  -2    2.59    0.35 
 -11  -7   2    7.48    1.04 
  11  -7  -2    9.61    1.02 
 -11   7   2    8.70    0.67 
 -11   7   2    8.70    0.77 
 -10  -7   2    2.67    1.14 
  10  -7  -2    5.49    0.81 
 -10  -7   2    2.99    0.82 
 -10   7   2    3.00    0.42 
  10   7  -2    3.65    0.76 
 -10   7   2    4.18    0.78 
  -9  -7   2   11.95    1.20 
   9  -7  -2   12.39    1.12 
  -9  -7   2   12.17    1.26 
  -9   7   2   12.10    0.88 
  -9   7   2   12.64    1.21 
  -9   7   2   12.45    0.89 
   9   7  -2   14.40    1.25 
  -8  -7   2    2.47    0.63 
   8  -7  -2    2.31    0.57 
  -8  -7   2    2.90    0.67 
   8  -7  -2    4.32    0.70 
   8   7  -2    2.43    0.64 
  -8   7   2    3.25    0.67 
  -8   7   2    3.30    0.48 
  -8   7   2    2.60    0.46 
  -7  -7   2   13.34    1.17 
   7  -7  -2   13.98    1.11 
   7  -7  -2   11.20    1.06 
  -7  -7   2   14.23    1.70 
  -7  -7   2   11.29    1.12 
  -7   7   2   11.14    0.90 
  -7   7   2   11.42    0.90 
   7   7  -2   14.77    1.11 
   7   7  -2   11.66    1.12 
  -7   7   2   12.02    1.12 
   6  -7  -2   -0.18    0.68 
  -6  -7   2    0.15    0.46 
  -6  -7   2    0.36    0.53 
   6  -7  -2    0.12    0.40 
  -6  -7   2    0.11    0.42 
   6   7  -2    0.06    0.47 
  -6   7   2    0.97    0.39 
  -6   7   2   -0.13    0.35 
  -6   7   2    0.43    0.48 
   5  -7  -2    6.06    0.76 
  -5  -7   2    7.80    1.01 
  -5  -7   2    6.61    0.71 
   5  -7  -2    6.27    0.76 
  -5   7   2    4.34    0.67 
  -5   7   2    5.61    0.65 
   5   7  -2    4.69    0.64 
   5   7  -2    5.46    0.73 
  -5   7   2    7.02    0.70 
  -4  -7   2   33.06    1.86 
   4  -7  -2   35.84    1.98 
  -4  -7   2   35.90    1.99 
  -4   7   2   33.59    1.86 
  -4   7   2   32.35    1.85 
  -4   7   2   33.98    1.97 
   4   7  -2   36.70    1.94 
   4   7  -2   34.27    1.89 
   3  -7  -2   25.46    1.60 
  -3  -7   2   25.67    1.43 
  -3  -7   2   28.66    1.63 
   3  -7  -2   26.92    1.62 
  -3   7   2   25.55    1.51 
   3   7  -2   25.84    1.51 
  -3   7   2   27.19    1.62 
   3   7  -2   23.65    1.49 
  -3   7   2   24.63    1.52 
  -2  -7   2   16.08    1.10 
   2  -7  -2   12.23    1.07 
  -2  -7   2   12.29    1.03 
   2  -7  -2   14.45    1.11 
  -2  -7   2   13.19    0.83 
  -2   7   2   12.74    0.98 
   2   7  -2   13.92    0.96 
   2   7  -2   13.02    0.95 
  -2   7   2   11.39    1.02 
   1  -7  -2   40.44    2.13 
   1  -7  -2   36.32    1.80 
  -1  -7   2   38.92    2.08 
  -1  -7   2   32.98    2.02 
  -1  -7   2   37.17    1.79 
   1  -7  -2   39.36    2.12 
   1   7  -2   38.24    2.01 
   1   7  -2   36.61    1.94 
  -1   7   2   38.32    2.07 
  -1   7   2   39.63    2.05 
   0  -7   2   -0.12    0.36 
   0  -7  -2    0.05    0.22 
   0  -7   2    0.39    0.36 
   0  -7  -2    0.30    0.38 
   0  -7  -2   -0.19    0.46 
   0   7  -2   -0.04    0.29 
   0   7   2    0.26    0.43 
   0   7  -2   -0.35    0.31 
   0   7   2   -0.19    0.44 
   1  -7   2   30.74    1.76 
  -1  -7  -2   30.58    1.63 
   1  -7   2   28.27    1.72 
   1   7   2   30.71    1.79 
  -1   7  -2   31.58    1.59 
  -1   7  -2   31.69    1.59 
   1   7   2   31.62    1.80 
   2  -7   2    4.84    0.61 
  -2  -7  -2    5.43    0.77 
   2  -7   2    4.54    0.62 
  -2   7  -2    4.07    0.44 
   2   7   2    3.23    0.58 
  -2   7  -2    4.88    0.56 
  -2   7  -2    4.14    0.42 
   2   7   2    3.95    0.66 
  -3  -7  -2  109.69    4.89 
   3  -7   2  101.01    4.86 
  -3  -7  -2  107.93    5.01 
   3  -7   2   97.41    4.86 
  -3   7  -2  102.13    4.63 
  -3   7  -2  101.53    4.63 
   3   7   2   94.04    5.22 
  -3   7  -2  104.45    4.81 
  -4  -7  -2    1.54    0.61 
   4  -7   2    1.39    0.45 
  -4  -7  -2    0.85    0.42 
  -4  -7  -2    0.31    0.53 
   4  -7   2    1.22    0.43 
   4   7   2    1.23    0.57 
  -4   7  -2    0.72    0.37 
  -5  -7  -2   58.77    2.97 
   5  -7   2   56.04    2.85 
  -5  -7  -2   59.34    3.03 
  -5  -7  -2   53.50    2.94 
   5  -7   2   53.80    2.85 
   5   7   2   60.80    3.03 
  -5   7  -2   54.07    2.81 
   5   7   2   55.92    2.98 
   6  -7   2    5.02    0.67 
  -6  -7  -2    5.87    0.80 
  -6  -7  -2    5.80    0.84 
   6  -7   2    5.11    0.66 
  -6  -7  -2    6.14    0.78 
  -6   7  -2    4.90    0.63 
   6   7   2    5.27    0.75 
   6   7   2    5.61    0.82 
   7  -7   2   10.11    0.95 
  -7  -7  -2   13.19    1.17 
  -7  -7  -2   13.86    1.23 
   7  -7   2   12.02    0.98 
   7   7   2   13.27    1.21 
  -7   7  -2   12.60    0.99 
   8  -7   2    7.04    0.80 
  -8  -7  -2    7.90    0.96 
  -8  -7  -2    8.55    1.06 
   8  -7   2    8.92    0.83 
  -8   7  -2    7.11    0.78 
   8   7   2    7.95    1.02 
  -9  -7  -2    6.88    1.34 
   9  -7   2    8.72    0.83 
   9  -7   2    5.64    0.75 
  -9  -7  -2    5.29    0.82 
   9   7   2    7.06    1.53 
  -9   7  -2    6.18    0.76 
 -10  -7  -2    2.07    0.74 
 -10  -7  -2    0.80    0.60 
  10  -7   2    1.27    0.72 
  10  -7   2    1.01    0.48 
  10   7   2    1.06    0.60 
 -10   7  -2    1.39    0.52 
   9  -8  -2    0.02    0.55 
  -9  -8   2    1.27    0.65 
  -9   8   2    0.60    0.55 
   9   8  -2    0.95    0.61 
  -9   8   2    0.80    0.47 
  -9   8   2    0.77    0.33 
   8  -8  -2   23.95    1.65 
  -8  -8   2   24.66    1.70 
   8   8  -2   24.28    1.64 
  -8   8   2   23.27    1.34 
  -8   8   2   22.72    1.62 
  -8   8   2   22.50    1.36 
  -7  -8   2    2.10    0.62 
   7  -8  -2    2.21    0.63 
  -7  -8   2    2.50    0.57 
  -7   8   2    1.87    0.56 
   7   8  -2    1.72    0.60 
  -7   8   2    2.52    0.48 
  -7   8   2    1.36    0.42 
   6  -8  -2   16.74    1.29 
  -6  -8   2   15.62    1.23 
  -6  -8   2   18.52    1.38 
  -6   8   2   17.16    1.33 
  -6   8   2   16.89    1.11 
  -6   8   2   16.15    1.12 
   6   8  -2   17.68    1.31 
   6   8  -2   15.18    1.29 
  -5  -8   2    1.32    0.43 
   5  -8  -2    1.42    0.56 
   5  -8  -2    1.09    0.53 
  -5  -8   2    1.11    0.58 
  -5   8   2    1.09    0.45 
  -5   8   2    0.85    0.51 
  -5   8   2    1.60    0.47 
   5   8  -2    1.22    0.51 
   5   8  -2    1.10    0.50 
  -4  -8   2   21.53    1.51 
   4  -8  -2   19.36    1.46 
  -4  -8   2   22.85    1.53 
  -4  -8   2   21.78    1.32 
   4  -8  -2   22.26    1.49 
   4   8  -2   20.00    1.97 
  -4   8   2   22.20    1.38 
  -4   8   2   21.16    1.49 
  -4   8   2   21.21    1.36 
   3  -8  -2   26.90    1.65 
  -3  -8   2   24.85    1.63 
  -3  -8   2   25.13    1.63 
  -3  -8   2   23.61    1.37 
   3  -8  -2   25.92    1.63 
   3   8  -2   24.26    1.50 
  -3   8   2   25.73    1.64 
  -3   8   2   24.05    1.51 
   3   8  -2   24.01    1.50 
  -3   8   2   24.59    1.52 
  -2  -8   2   53.87    2.68 
   2  -8  -2   50.44    2.67 
  -2  -8   2   48.81    2.36 
  -2  -8   2   45.39    2.62 
   2  -8  -2   51.69    2.70 
   2   8  -2   49.00    2.51 
  -2   8   2   49.51    2.57 
   2   8  -2   49.23    2.52 
  -2   8   2   43.74    2.53 
   1  -8  -2    0.63    0.55 
   1  -8  -2    0.81    0.52 
  -1  -8   2    0.29    0.42 
  -1   8   2    0.01    0.23 
  -1   8   2    1.30    0.51 
   1   8  -2    0.87    0.40 
   1   8  -2    0.81    0.40 
   0  -8   2    8.05    0.89 
   0  -8  -2    8.72    0.63 
   0  -8   2    9.86    0.96 
   0  -8  -2   10.99    1.04 
   0  -8  -2    7.67    0.91 
   0   8  -2    8.67    0.76 
   0   8  -2    8.69    0.76 
   0   8   2    7.82    0.87 
   1  -8   2   -0.03    0.42 
   1  -8   2    0.07    0.45 
  -1  -8  -2    0.06    0.28 
  -1  -8  -2    0.45    0.48 
  -1  -8  -2    0.68    0.51 
  -1   8  -2    0.90    0.34 
  -1   8  -2    0.20    0.29 
   1   8   2    0.45    0.53 
  -1   8  -2    0.82    0.40 
  -2  -8  -2   23.00    1.54 
   2  -8   2   23.08    1.48 
   2  -8   2   18.88    1.41 
  -2  -8  -2   25.86    1.62 
  -2  -8  -2   21.34    1.30 
  -2   8  -2   20.71    1.34 
   2   8   2   21.66    1.47 
   2   8   2   21.81    1.51 
  -2   8  -2   21.98    1.17 
  -3  -8  -2    0.21    0.57 
  -3  -8  -2    0.41    0.36 
   3  -8   2    0.53    0.42 
   3  -8   2    0.24    0.44 
   3   8   2    0.25    0.47 
   3   8   2    0.09    0.50 
  -3   8  -2    0.67    0.37 
  -3   8  -2    0.39    0.19 
  -3   8  -2    0.47    0.20 
   4  -8   2   27.01    1.58 
   4  -8   2   23.70    1.53 
  -4  -8  -2   24.14    1.69 
  -4  -8  -2   25.21    1.57 
   4   8   2   25.28    1.71 
   5  -8   2    1.79    0.52 
  -5  -8  -2    1.77    0.54 
  -5  -8  -2    2.39    0.67 
   5   8   2    2.37    0.68 
  -5   8  -2    1.66    0.46 
  -6  -8  -2    0.32    0.47 
   6  -8   2    0.38    0.43 
  -6  -8  -2    0.33    0.57 
   6  -8   2    0.38    0.42 
  -6   8  -2   -0.43    0.34 
   6   8   2    0.68    0.58 
   7  -8   2    0.59    0.41 
  -7  -8  -2   -0.29    0.45 
   7  -8   2    0.50    0.40 
  -7  -8  -2   -0.14    0.55 
  -7   8  -2    0.11    0.38 
   7   8   2    0.45    0.58 
   8  -8   2    2.55    0.56 
  -8  -8  -2    3.34    0.81 
   8   8   2    3.34    0.76 
  -8   8  -2    2.36    0.55 
  -6  -9   2    2.12    0.62 
   6  -9  -2    2.21    0.63 
  -6  -9   2    2.00    0.54 
  -6   9   2    1.37    0.44 
   6   9  -2    1.45    0.59 
  -6   9   2    1.09    0.43 
  -6   9   2    2.20    0.70 
  -5  -9   2    8.39    0.84 
   5  -9  -2    9.67    1.02 
  -5  -9   2    8.84    1.18 
  -5   9   2    7.96    0.82 
   5   9  -2    7.77    0.90 
  -5   9   2    8.80    1.01 
  -4  -9   2    2.39    0.43 
   4  -9  -2    1.41    0.59 
  -4  -9   2    1.85    0.59 
   4   9  -2    0.77    0.48 
   4   9  -2    2.10    0.51 
  -4   9   2    1.12    0.55 
  -3  -9   2   23.06    1.27 
   3  -9  -2   24.43    1.62 
  -3  -9   2   24.69    1.63 
  -3   9   2   21.95    1.58 
   3   9  -2   22.06    1.45 
  -3   9   2   21.15    1.44 
  -2  -9   2    4.60    0.39 
  -2  -9   2    3.62    0.73 
   2  -9  -2    4.25    0.78 
   2   9  -2    2.61    0.50 
   2   9  -2    4.47    0.61 
  -2   9   2    3.83    0.67 
  -2   9   2    3.72    0.65 
  -2   9   2    3.91    0.63 
  -1  -9   2    0.20    0.50 
   1  -9  -2    0.57    0.55 
  -1   9   2    0.26    0.46 
   1   9  -2    0.91    0.42 
  -1   9   2    0.42    0.48 
   1   9  -2    0.13    0.35 
   0  -9  -2    0.30    0.55 
   0  -9   2   -0.30    0.43 
   0   9  -2    0.27    0.33 
   0   9   2    0.46    0.47 
   0   9   2   -0.28    0.48 
   0   9  -2   -0.48    0.33 
  -1  -9  -2   -0.15    0.24 
   1  -9   2    0.61    0.48 
  -1  -9  -2    0.01    0.50 
  -1   9  -2   -0.09    0.28 
  -1   9  -2   -0.53    0.35 
   1   9   2   -0.90    0.69 
   1   9   2   -0.21    0.49 
  -2  -9  -2    0.97    0.60 
   2  -9   2   -0.03    0.45 
  -2  -9  -2    0.49    0.31 
   2   9   2    0.98    0.56 
  -2   9  -2    0.37    0.24 
  -2   9  -2    0.01    0.39 
   3  -9   2    0.63    0.50 
  -3  -9  -2    0.73    0.40 
  -3  -9  -2    0.67    0.58 
   3   9   2    0.80    0.58 
  -3   9  -2    0.78    0.42 
  -4  -9  -2    0.08    0.36 
   4  -9   2    0.23    0.44 
  -4   9  -2    0.32    0.39 
   4   9   2    0.74    0.56 
  -5  -9  -2    0.29    0.57 
   5  -9   2    0.54    0.44 
  -5  -9  -2   -0.22    0.42 
   5   9   2    0.48    0.62 
  -5   9  -2    0.50    0.40 
 -15   0   3    3.74    0.61 
 -15   0   3    3.32    0.63 
 -15   0   3    4.57    0.96 
 -15   0   3    4.39    0.93 
  14   0  -3    0.33    0.54 
 -14   0   3   -0.49    0.39 
 -14   0   3   -0.44    0.49 
 -14   0   3    0.18    0.71 
 -14   0   3    0.37    0.40 
  13   0  -3    3.96    0.79 
 -13   0   3    3.10    0.74 
  13   0  -3    2.79    0.70 
 -13   0   3    1.88    0.74 
 -12   0   3   -0.17    0.40 
 -12   0   3   -0.04    0.50 
 -12   0   3   -0.28    0.44 
  12   0  -3   -0.40    0.46 
 -12   0   3    0.87    0.43 
  12   0  -3   -0.31    0.44 
 -11   0   3   12.37    1.14 
 -11   0   3   14.35    1.21 
 -11   0   3   14.59    1.06 
  11   0  -3   13.61    1.08 
 -11   0   3   13.10    0.99 
  11   0  -3   12.50    1.07 
  10   0  -3    0.15    0.40 
  10   0  -3    0.36    0.40 
 -10   0   3   -0.09    0.37 
 -10   0   3    0.19    0.39 
 -10   0   3   -0.10    0.34 
 -10   0   3    0.02    0.42 
   9   0  -3   97.77    4.82 
  -9   0   3   96.11    4.87 
  -9   0   3  100.05    4.86 
  -9   0   3  106.91    4.82 
  -9   0   3  106.48    4.80 
   9   0  -3  104.81    4.83 
  -8   0   3   -0.40    0.30 
   8   0  -3    0.61    0.32 
  -8   0   3    0.31    0.33 
   8   0  -3    0.29    0.30 
  -8   0   3    0.37    0.33 
   8   0  -3   -0.34    0.30 
  -7   0   3   66.72    3.20 
   7   0  -3   63.80    3.20 
  -7   0   3   68.60    3.24 
  -7   0   3   65.99    3.19 
   7   0  -3   70.28    3.22 
   7   0  -3   66.53    3.20 
   6   0  -3   -0.07    0.28 
   6   0  -3   -0.39    0.26 
  -6   0   3   -0.26    0.31 
  -6   0   3   -0.31    0.26 
   6   0  -3    0.32    0.27 
  -6   0   3    0.09    0.28 
   5   0  -3  600.67   26.21 
  -5   0   3  573.80   26.22 
   5   0  -3  561.76   26.20 
  -5   0   3  574.92   26.21 
   5   0  -3  630.27   26.12 
   4   0  -3   -0.10    0.22 
  -4   0   3    0.15    0.20 
   4   0  -3   -0.07    0.13 
  -4   0   3   -0.25    0.20 
   4   0  -3   -0.13    0.19 
   4   0  -3   -0.22    0.17 
  -4   0   3    0.11    0.23 
   3   0  -3   27.93    1.51 
   3   0  -3   34.04    1.50 
   3   0  -3   29.72    1.51 
  -3   0   3   30.78    1.53 
  -3   0   3   32.52    1.53 
   3   0  -3   34.09    1.56 
  -3   0   3   31.77    1.52 
  -2   0   3    0.09    0.20 
   2   0  -3    0.24    0.17 
   2   0  -3    0.35    0.16 
  -2   0   3    0.27    0.15 
   2   0  -3    0.44    0.19 
   2   0  -3    0.43    0.16 
  -2   0   3    0.18    0.18 
   1   0  -3  369.07   16.27 
  -1   0   3  361.72   16.28 
   0   0   3    0.01    0.12 
   0   0  -3    0.01    0.16 
   0   0   3    0.03    0.17 
   0   0  -3   -0.14    0.19 
   0   0  -3    0.01    0.04 
   0   0  -3    0.21    0.08 
   0   0   3    0.26    0.12 
   2   0   3    0.08    0.11 
   2   0   3    0.15    0.14 
  -2   0  -3    0.43    0.21 
   2   0   3    0.12    0.12 
  -2   0  -3    0.20    0.20 
   2   0   3    0.20    0.17 
   4   0   3   -0.13    0.21 
  -4   0  -3    0.07    0.30 
   4   0   3    0.26    0.22 
  -4   0  -3   -0.22    0.24 
   4   0   3    0.45    0.26 
  -5   0  -3  306.93   13.47 
   5   0   3  287.25   13.45 
   5   0   3  285.76   13.45 
  -5   0  -3  295.00   13.51 
  -5   0  -3  318.61   13.42 
   5   0   3  308.60   13.52 
  -5   0  -3  302.91   13.57 
  -5   0  -3  302.57   13.36 
   6   0   3    0.14    0.23 
  -6   0  -3   -0.01    0.19 
   6   0   3   -0.02    0.28 
  -6   0  -3   -0.26    0.12 
   6   0   3   -0.15    0.22 
  -6   0  -3   -0.11    0.15 
  -6   0  -3   -0.08    0.25 
  -7   0  -3   71.72    3.36 
  -7   0  -3   74.92    3.45 
  -7   0  -3   75.89    3.58 
   7   0   3   73.45    3.49 
  -7   0  -3   73.33    3.63 
   7   0   3   75.57    3.56 
  -7   0  -3   75.57    3.36 
   7   0   3   73.85    3.49 
  -8   0  -3   -0.30    0.31 
   8   0   3    0.01    0.31 
  -8   0  -3    0.16    0.23 
   8   0   3    0.02    0.31 
  -8   0  -3    0.03    0.18 
  -8   0  -3   -0.18    0.33 
  -8   0  -3   -0.29    0.16 
  -9   0  -3    5.35    0.42 
   9   0   3    6.36    0.66 
   9   0   3    6.41    0.66 
  -9   0  -3    5.71    0.43 
  -9   0  -3    5.33    0.72 
  -9   0  -3    5.96    0.51 
 -10   0  -3    0.25    0.19 
 -10   0  -3    0.19    0.45 
  10   0   3   -0.38    0.34 
 -10   0  -3    0.13    0.18 
  10   0   3   -0.36    0.36 
 -10   0  -3   -0.21    0.21 
 -10   0  -3   -0.21    0.44 
  11   0   3   29.00    1.63 
  11   0   3   25.28    1.60 
 -11   0  -3   26.85    1.36 
 -11   0  -3   26.93    1.82 
 -12   0  -3   -0.26    0.16 
 -12   0  -3   -0.10    0.55 
  12   0   3    0.11    0.43 
  13   0   3    0.88    0.47 
 -13   0  -3   -0.24    0.72 
 -15  -1   3    5.50    0.76 
 -15  -1   3    5.21    0.95 
 -15  -1   3    6.59    1.06 
 -15   1   3    5.19    0.71 
 -15   1   3    6.10    1.04 
  15   1  -3    6.14    0.94 
 -15   1   3    5.53    0.67 
 -15   1   3    5.98    0.93 
 -14  -1   3   11.88    0.97 
 -14  -1   3    9.97    1.19 
  14  -1  -3   12.29    1.15 
 -14  -1   3   11.67    1.24 
 -14  -1   3    9.91    1.04 
  14   1  -3   12.83    1.20 
 -14   1   3   11.99    1.00 
 -14   1   3    9.04    1.07 
 -14   1   3   13.71    1.38 
 -13  -1   3   10.46    1.17 
 -13  -1   3    9.13    1.08 
  13  -1  -3   12.13    1.06 
  13  -1  -3   11.34    1.11 
 -13  -1   3   11.64    1.01 
 -13   1   3   12.50    1.27 
 -13   1   3   11.04    1.19 
  13   1  -3   11.45    1.11 
 -13   1   3   11.20    0.98 
 -12  -1   3   94.75    4.55 
 -12  -1   3   91.87    4.62 
  12  -1  -3   90.75    5.04 
 -12  -1   3   89.31    4.69 
  12  -1  -3   90.89    4.55 
  12   1  -3   95.39    4.58 
  12   1  -3   99.40    4.61 
 -12   1   3  101.34    4.69 
 -12   1   3   86.84    4.44 
 -12   1   3   95.82    4.48 
 -12   1   3   87.48    4.60 
 -11  -1   3    4.14    0.58 
 -11  -1   3    2.83    0.63 
  11  -1  -3    2.63    0.55 
 -11  -1   3    2.54    0.55 
  11  -1  -3    3.49    0.61 
 -11  -1   3    2.32    0.61 
 -11   1   3    2.96    0.65 
  11   1  -3    2.85    0.92 
 -11   1   3    3.25    0.54 
 -11   1   3    2.15    0.56 
 -11   1   3    2.29    0.47 
  10  -1  -3   14.02    1.07 
  10  -1  -3   14.38    1.03 
 -10  -1   3   15.15    1.13 
 -10  -1   3   15.37    1.07 
 -10  -1   3   14.73    1.18 
 -10  -1   3   13.09    1.00 
 -10   1   3   13.48    1.12 
  10   1  -3   15.11    1.09 
 -10   1   3   13.90    1.14 
 -10   1   3   14.29    1.01 
 -10   1   3   14.67    1.02 
  -9  -1   3    0.63    0.36 
   9  -1  -3    0.27    0.35 
  -9  -1   3    0.00    0.37 
  -9  -1   3    0.46    0.34 
  -9  -1   3    0.10    0.42 
   9  -1  -3    0.06    0.33 
  -9   1   3    0.54    0.40 
  -9   1   3    0.35    0.34 
   9   1  -3    0.28    0.32 
  -9   1   3   -0.03    0.34 
   9   1  -3   -0.20    0.36 
  -9   1   3    0.29    0.36 
   8  -1  -3   13.79    0.91 
   8  -1  -3   12.79    0.89 
  -8  -1   3   12.54    0.91 
   8  -1  -3   12.43    0.90 
  -8  -1   3   13.64    0.90 
  -8  -1   3   12.45    0.94 
   8   1  -3   12.70    0.90 
  -8   1   3   13.22    0.89 
  -8   1   3   13.52    0.90 
   8   1  -3   12.48    0.92 
   8   1  -3   12.73    0.88 
  -8   1   3   14.25    0.97 
  -7  -1   3   -0.07    0.31 
   7  -1  -3    0.14    0.28 
  -7  -1   3    0.62    0.31 
  -7  -1   3    0.49    0.30 
   7  -1  -3    0.52    0.31 
   7   1  -3    0.16    0.27 
  -7   1   3    0.53    0.30 
  -7   1   3    0.76    0.31 
   7   1  -3   -0.03    0.23 
   7   1  -3    0.00    0.29 
  -7   1   3    0.07    0.33 
  -6  -1   3  290.49   13.33 
   6  -1  -3  280.55   13.33 
   6  -1  -3  323.62   13.19 
   6  -1  -3  336.59   13.37 
  -6  -1   3  267.11   13.32 
   6  -1  -3  284.66   13.33 
  -6  -1   3  301.09   13.34 
   6   1  -3  285.42   13.33 
   6   1  -3  283.63   13.33 
  -6   1   3  287.00   13.32 
   6   1  -3  315.40   13.34 
  -6   1   3  278.59   13.32 
  -6   1   3  313.00   13.37 
   6   1  -3  306.74   13.25 
   5  -1  -3   18.66    1.04 
   5  -1  -3   19.44    1.15 
  -5  -1   3   17.80    1.12 
  -5  -1   3   18.58    1.05 
   5  -1  -3   20.24    1.08 
  -5  -1   3   17.31    1.06 
  -5   1   3   17.28    1.13 
   5   1  -3   19.44    1.04 
  -5   1   3   18.32    1.08 
   5   1  -3   19.86    0.97 
   5   1  -3   18.37    1.06 
  -5   1   3   17.75    1.05 
   4  -1  -3   19.21    1.05 
  -4  -1   3   20.37    1.08 
  -4  -1   3   18.85    1.04 
  -4  -1   3   19.56    1.05 
   4  -1  -3   21.87    0.98 
   4  -1  -3   21.58    1.08 
   4  -1  -3   18.94    1.06 
  -4   1   3   18.03    1.04 
   4   1  -3   21.36    1.04 
   4   1  -3   21.05    1.02 
   4   1  -3   18.31    1.05 
   4   1  -3   19.61    1.06 
  -4   1   3   19.24    1.07 
  -4   1   3   18.52    1.07 
   3  -1  -3    9.65    0.59 
   3  -1  -3    8.69    0.58 
   3  -1  -3   10.20    0.53 
  -3  -1   3    8.86    0.57 
  -3  -1   3    8.90    0.58 
   3  -1  -3    8.89    0.58 
  -3  -1   3    7.95    0.57 
   3   1  -3    9.15    0.53 
  -3   1   3    8.69    0.58 
  -3   1   3    8.46    0.59 
   3   1  -3    8.53    0.55 
  -3   1   3    8.50    0.56 
   3   1  -3    8.55    0.56 
   3   1  -3   10.01    0.56 
   2  -1  -3  575.29   25.56 
  -1  -1   3   84.25    3.79 
   1  -1  -3   97.06    3.89 
   1  -1  -3   81.64    3.85 
   1  -1  -3   80.96    3.85 
   1  -1  -3   80.61    3.87 
  -1  -1   3   84.36    3.82 
  -1  -1   3   85.57    3.82 
   1   1  -3   79.00    3.78 
  -1   1   3   83.35    3.88 
  -1   1   3   80.76    3.85 
   1   1  -3   86.36    3.80 
   1   1  -3   88.01    3.80 
   1   1  -3   91.75    3.88 
  -1   1   3   85.34    3.86 
   0  -1  -3  516.18   21.99 
   0  -1  -3  454.93   21.94 
   0   1   3  496.14   22.04 
   0   1  -3  509.16   21.98 
  -1  -1  -3   16.30    0.83 
  -1  -1  -3   17.44    0.90 
   1  -1   3   15.53    0.78 
   1  -1   3   17.51    0.87 
  -1  -1  -3   15.83    0.90 
  -1  -1  -3   15.86    0.83 
   1   1   3   15.76    0.90 
   1   1   3   16.92    0.86 
  -1   1  -3   16.86    0.87 
  -1   1  -3   18.26    0.89 
   1   1   3   16.72    0.85 
  -2  -1  -3   98.88    4.66 
  -2  -1  -3  105.20    4.76 
   2  -1   3  115.07    4.76 
  -2  -1  -3   96.16    4.65 
   2  -1   3   95.48    4.64 
  -2  -1  -3  110.77    4.73 
   2   1   3  104.25    4.68 
  -2   1  -3   98.20    4.70 
   2   1   3  107.18    4.69 
  -2   1  -3  109.38    4.71 
  -2   1  -3   94.27    4.64 
   2   1   3  107.24    4.75 
   3  -1   3   93.82    4.14 
  -3  -1  -3   89.25    4.21 
  -3  -1  -3   88.96    4.32 
   3  -1   3   97.70    4.28 
  -3  -1  -3   83.60    4.19 
   3  -1   3   88.43    4.22 
  -3  -1  -3   98.08    4.28 
   3   1   3   93.89    4.24 
   3   1   3   92.87    4.24 
  -3   1  -3   98.21    4.25 
   3   1   3  100.54    4.29 
  -3   1  -3   94.97    4.28 
  -3   1  -3   88.34    4.22 
   4  -1   3  157.72    7.06 
  -4  -1  -3  154.01    7.23 
  -4  -1  -3  152.22    7.09 
   4  -1   3  153.62    7.13 
  -4  -1  -3  162.94    7.10 
  -4  -1  -3  166.30    7.17 
   4  -1   3  154.97    7.06 
   4   1   3  156.32    7.14 
  -4   1  -3  162.73    7.13 
   4   1   3  164.13    7.18 
  -4   1  -3  151.04    7.18 
   4   1   3  156.26    7.14 
  -4   1  -3  161.42    7.14 
  -5  -1  -3    0.51    0.22 
   5  -1   3    0.33    0.19 
   5  -1   3    0.73    0.25 
  -5  -1  -3    0.32    0.25 
  -5  -1  -3    0.47    0.31 
  -5  -1  -3    0.57    0.21 
   5  -1   3    0.42    0.20 
  -5   1  -3    0.46    0.26 
   5   1   3    0.68    0.28 
  -5   1  -3    0.81    0.29 
   5   1   3    0.27    0.27 
   5   1   3    0.25    0.25 
  -5   1  -3    0.44    0.22 
  -6  -1  -3   35.24    1.66 
   6  -1   3   32.90    1.66 
  -6  -1  -3   34.15    1.85 
   6  -1   3   35.10    1.74 
  -6  -1  -3   33.76    1.70 
  -6  -1  -3   32.75    1.64 
   6  -1   3   36.00    1.67 
  -6   1  -3   29.04    1.75 
  -6   1  -3   34.82    1.75 
   6   1   3   34.46    1.73 
  -6   1  -3   35.65    1.66 
   6   1   3   33.67    1.73 
  -7  -1  -3   30.09    1.44 
   7  -1   3   27.70    1.47 
   7  -1   3   27.46    1.46 
  -7  -1  -3   28.46    1.43 
   7  -1   3   29.93    1.55 
  -7  -1  -3   28.00    1.47 
  -7  -1  -3   27.71    1.66 
  -7   1  -3   25.79    1.58 
   7   1   3   29.90    1.58 
   7   1   3   30.19    1.53 
  -7   1  -3   28.94    1.43 
  -7   1  -3   28.92    1.57 
   7   1   3   28.11    1.53 
  -8  -1  -3   21.96    1.14 
   8  -1   3   20.88    1.20 
  -8  -1  -3   19.97    1.15 
   8  -1   3   20.73    1.19 
  -8  -1  -3   20.57    1.12 
  -8  -1  -3   20.93    1.41 
   8  -1   3   24.84    1.64 
   8   1   3   21.11    1.26 
   8   1   3   20.60    1.24 
  -8   1  -3   21.53    1.10 
  -8   1  -3   21.69    1.31 
  -8   1  -3   20.20    1.33 
  -9  -1  -3   35.04    1.77 
   9  -1   3   35.47    2.01 
  -9  -1  -3   35.40    1.74 
  -9  -1  -3   36.36    2.07 
   9  -1   3   33.49    1.83 
  -9   1  -3   35.33    1.70 
   9   1   3   32.68    1.87 
   9   1   3   34.01    1.88 
  -9   1  -3   35.56    2.01 
  -9   1  -3   36.70    1.96 
 -10  -1  -3  142.91    6.71 
 -10  -1  -3  148.10    6.66 
  10  -1   3  144.15    6.78 
 -10  -1  -3  149.10    7.02 
  10  -1   3  143.05    6.79 
  10   1   3  133.80    6.82 
  10   1   3  149.21    6.85 
 -10   1  -3  157.30    6.91 
 -10   1  -3  148.78    6.95 
 -10   1  -3  150.18    6.62 
 -11  -1  -3   62.29    3.06 
 -11  -1  -3   61.27    3.01 
  11  -1   3   67.78    3.21 
 -11  -1  -3   65.51    3.15 
 -11  -1  -3   60.09    3.41 
  11  -1   3   63.44    3.20 
 -11   1  -3   67.38    3.32 
  11   1   3   66.55    3.27 
 -11   1  -3   69.77    3.41 
 -11   1  -3   59.87    2.93 
  12  -1   3    4.48    0.62 
  12  -1   3    3.04    0.59 
 -12  -1  -3    3.36    0.39 
 -12  -1  -3    2.95    0.71 
 -12  -1  -3    2.69    0.35 
 -12   1  -3    4.06    0.76 
  12   1   3    2.27    0.59 
  12   1   3    3.71    0.65 
 -12   1  -3    2.44    0.64 
 -13  -1  -3    0.07    0.31 
  13  -1   3    0.09    0.39 
  13  -1   3   -0.32    0.39 
 -13  -1  -3   -0.11    0.20 
 -13  -1  -3    0.15    0.21 
 -13  -1  -3   -0.20    0.50 
 -13   1  -3   -0.68    0.46 
  13   1   3   -0.08    0.46 
 -13   1  -3   -0.92    0.45 
 -15  -2   3   19.56    1.81 
  15  -2  -3   21.50    1.56 
 -15  -2   3   19.34    1.44 
 -15   2   3   17.95    1.27 
  15   2  -3   18.48    1.53 
 -15   2   3   21.07    1.66 
 -14  -2   3    0.16    0.47 
 -14  -2   3    0.88    0.68 
  14  -2  -3    0.30    0.52 
 -14  -2   3   -0.25    0.47 
 -14   2   3    0.38    0.35 
  14   2  -3    0.58    0.53 
 -14   2   3    0.30    0.50 
 -14   2   3   -0.29    0.55 
 -14   2   3    0.52    0.62 
 -13  -2   3   24.77    1.50 
  13  -2  -3   22.81    1.57 
 -13  -2   3   20.15    1.62 
 -13  -2   3   23.82    1.54 
 -13  -2   3   20.29    1.74 
 -13  -2   3   22.42    1.12 
  13   2  -3   24.16    1.62 
 -13   2   3   20.93    1.40 
 -13   2   3   26.03    1.72 
 -13   2   3   22.94    1.67 
 -13   2   3   23.45    1.42 
  12  -2  -3   -0.46    0.41 
  12  -2  -3   -0.58    0.43 
 -12  -2   3   -0.23    0.45 
 -12  -2   3   -0.16    0.44 
 -12  -2   3   -0.32    0.52 
 -12   2   3   -0.03    0.37 
  12   2  -3    0.01    0.45 
  12   2  -3   -0.76    0.47 
 -12   2   3    0.04    0.41 
 -12   2   3    0.04    0.46 
 -12   2   3    0.17    0.51 
 -11  -2   3   34.86    2.01 
 -11  -2   3   35.30    2.07 
 -11  -2   3   33.13    2.15 
  11  -2  -3   37.44    2.01 
  11  -2  -3   38.27    2.38 
  11   2  -3   39.11    2.07 
 -11   2   3   33.56    1.90 
 -11   2   3   33.11    1.90 
 -11   2   3   37.19    2.08 
 -11   2   3   33.35    2.06 
  10  -2  -3   28.65    1.64 
 -10  -2   3   28.31    1.69 
 -10  -2   3   29.43    1.66 
  10  -2  -3   25.14    1.60 
 -10  -2   3   28.32    1.62 
 -10  -2   3   24.64    1.74 
  10   2  -3   25.28    1.63 
 -10   2   3   27.27    1.70 
 -10   2   3   30.54    1.70 
 -10   2   3   28.30    1.56 
 -10   2   3   28.78    1.57 
   9  -2  -3   28.47    1.66 
  -9  -2   3   28.27    1.70 
  -9  -2   3   26.43    1.76 
  -9  -2   3   32.87    1.72 
  -9  -2   3   31.47    1.68 
   9  -2  -3   31.10    1.69 
   9   2  -3   30.29    1.69 
  -9   2   3   31.25    1.64 
  -9   2   3   26.93    1.72 
  -9   2   3   31.08    1.65 
   9   2  -3   29.57    1.68 
  -8  -2   3    8.62    0.78 
  -8  -2   3    8.04    0.74 
   8  -2  -3    9.32    0.76 
  -8  -2   3    7.42    0.82 
  -8  -2   3    9.19    0.77 
   8  -2  -3    6.51    0.66 
  -8   2   3    8.53    0.81 
   8   2  -3    8.88    0.77 
   8   2  -3    8.71    0.71 
  -8   2   3    9.57    0.74 
   8   2  -3    8.40    0.75 
  -8   2   3    8.72    0.73 
  -7  -2   3  105.07    5.19 
  -7  -2   3  113.33    5.21 
   7  -2  -3  107.08    5.18 
   7  -2  -3  120.04    4.99 
   7  -2  -3  101.21    5.17 
   7  -2  -3  118.51    5.22 
  -7   2   3  119.29    5.18 
  -7   2   3  111.73    5.23 
   7   2  -3  101.75    5.18 
   7   2  -3  109.93    5.52 
  -7   2   3  118.28    5.18 
  -6  -2   3    0.13    0.25 
   6  -2  -3   -0.13    0.26 
  -6  -2   3   -0.44    0.27 
  -6  -2   3    0.14    0.31 
   6  -2  -3   -0.39    0.23 
   6  -2  -3    0.06    0.13 
   6  -2  -3    0.26    0.25 
   6   2  -3   -0.09    0.21 
  -6   2   3    0.35    0.28 
  -6   2   3   -0.25    0.29 
   6   2  -3   -0.03    0.31 
   6   2  -3   -0.43    0.28 
  -6   2   3    0.15    0.28 
   5  -2  -3  158.95    6.92 
   5  -2  -3  170.05    6.81 
   5  -2  -3  167.65    6.94 
  -5  -2   3  159.77    6.90 
   5  -2  -3  142.35    6.89 
  -5  -2   3  147.19    6.90 
  -5  -2   3  145.85    6.90 
   5   2  -3  147.94    6.90 
  -5   2   3  150.00    6.93 
   5   2  -3  144.40    6.89 
  -5   2   3  134.89    6.88 
  -5   2   3  140.66    6.88 
   5   2  -3  161.35    6.89 
   5   2  -3  150.28    6.87 
  -4  -2   3    8.01    0.58 
  -4  -2   3    7.11    0.62 
   4  -2  -3    8.29    0.60 
  -4  -2   3    7.61    0.64 
   4   2  -3    9.11    0.61 
  -4   2   3    6.37    0.58 
   4   2  -3    9.20    0.59 
   4   2  -3    6.77    0.57 
  -4   2   3    8.95    0.68 
  -4   2   3    7.51    0.60 
   4   2  -3    8.69    0.62 
   3  -2  -3  497.32   21.18 
  -3  -2   3  431.03   21.15 
  -3  -2   3  465.84   21.12 
  -3   2   3  465.25   21.18 
   3   2  -3  522.21   21.18 
  -3   2   3  447.26   21.16 
  -3   2   3  497.52   21.15 
  -3   2   3  479.62   21.17 
   3   2  -3  468.14   21.14 
  -2  -2   3   12.27    0.71 
   2  -2  -3   12.30    0.75 
  -2  -2   3   12.95    0.72 
   2  -2  -3   12.05    0.74 
   2   2  -3   12.90    0.65 
  -2   2   3   12.96    0.77 
   2   2  -3   12.87    0.74 
   2   2  -3   13.88    0.70 
   2   2  -3   11.75    0.68 
  -2   2   3   11.77    0.74 
  -2   2   3   11.92    0.75 
  -1  -2   3  216.86    9.56 
  -1  -2   3  212.31    9.56 
   1  -2  -3  208.06    9.60 
   1  -2  -3  202.16    9.60 
   1  -2  -3  211.74    9.61 
  -1   2   3  227.23    9.61 
  -1   2   3  207.30    9.61 
   1   2  -3  233.79    9.63 
   1   2  -3  208.28    9.56 
   1   2  -3  218.39    9.53 
   1   2  -3  215.00    9.51 
  -1   2   3  207.99    9.61 
   0  -2  -3   10.74    0.68 
   0  -2  -3    9.90    0.64 
   0  -2  -3   10.67    0.66 
   0  -2   3   11.41    0.56 
   0  -2   3   11.12    0.60 
   0   2   3   10.62    0.66 
   0   2   3   10.69    0.68 
   0   2  -3   12.08    0.69 
   0   2   3   10.68    0.66 
  -1  -2  -3  182.50    8.77 
  -1  -2  -3  202.86    8.79 
   1  -2   3  210.36    8.75 
  -1  -2  -3  193.23    8.82 
  -1   2  -3  207.19    8.75 
   1   2   3  193.07    8.79 
  -1   2  -3  177.66    8.69 
  -1   2  -3  206.29    8.81 
   1   2   3  185.21    8.78 
   1   2   3  196.33    8.81 
  -2  -2  -3   83.83    3.85 
   2  -2   3   83.37    3.71 
   2  -2   3   88.48    3.75 
  -2  -2  -3   82.58    3.79 
  -2  -2  -3   82.75    3.78 
  -2   2  -3   86.61    3.80 
   2   2   3   76.09    3.79 
   2   2   3   78.66    3.79 
  -2   2  -3   73.80    3.70 
  -2   2  -3   85.62    3.75 
  -3  -2  -3   -0.09    0.24 
   3  -2   3    0.23    0.19 
  -3  -2  -3    0.34    0.32 
   3  -2   3    0.28    0.21 
   3  -2   3    0.38    0.11 
  -3  -2  -3    0.32    0.27 
   3  -2   3    0.35    0.10 
  -3   2  -3    0.13    0.18 
  -3   2  -3   -0.08    0.25 
  -3   2  -3    0.49    0.23 
   3   2   3    0.28    0.30 
   3   2   3    0.06    0.28 
   4  -2   3    7.29    0.53 
   4  -2   3    7.67    0.45 
  -4  -2  -3    7.24    0.69 
  -4  -2  -3    7.05    0.57 
  -4  -2  -3    7.82    0.59 
   4  -2   3    8.43    0.55 
   4  -2   3    6.92    0.43 
  -4   2  -3    8.22    0.59 
  -4   2  -3    6.42    0.53 
   4   2   3    8.65    0.66 
   4   2   3    7.91    0.63 
   4   2   3    6.68    0.62 
  -4   2  -3    8.18    0.56 
  -5  -2  -3   41.90    2.01 
   5  -2   3   41.67    1.94 
   5  -2   3   40.68    2.02 
  -5  -2  -3   37.52    2.14 
   5  -2   3   42.69    1.95 
   5   2   3   40.78    2.06 
   5   2   3   41.56    2.12 
  -5   2  -3   41.09    2.02 
  -5   2  -3   41.82    2.00 
   5   2   3   42.51    2.07 
  -5   2  -3   42.01    2.05 
  -6  -2  -3   87.43    3.99 
   6  -2   3   81.23    3.93 
  -6  -2  -3   76.13    4.12 
  -6  -2  -3   88.70    4.00 
   6  -2   3   85.77    3.95 
   6  -2   3   92.39    4.04 
   6   2   3   85.96    4.06 
  -6   2  -3   86.65    3.96 
  -6   2  -3   86.24    4.04 
   6   2   3   83.67    4.05 
   6   2   3   88.76    4.09 
  -6   2  -3   88.26    4.03 
  -7  -2  -3   32.47    1.88 
  -7  -2  -3   33.69    1.72 
  -7  -2  -3   32.23    1.67 
   7  -2   3   32.89    1.65 
  -7  -2  -3   33.79    1.69 
   7  -2   3   35.76    1.75 
   7   2   3   29.77    1.75 
   7   2   3   31.96    1.76 
  -7   2  -3   33.46    1.75 
  -7   2  -3   31.91    1.76 
  -7   2  -3   33.40    1.63 
  -8  -2  -3    0.75    0.44 
   8  -2   3    0.72    0.32 
  -8  -2  -3    1.15    0.38 
  -8  -2  -3    0.76    0.33 
   8  -2   3    1.26    0.33 
   8  -2   3    0.96    0.35 
  -8  -2  -3    0.81    0.32 
  -8   2  -3    0.90    0.26 
  -8   2  -3    1.58    0.45 
  -8   2  -3    0.81    0.38 
   8   2   3    1.16    0.42 
   8   2   3    1.01    0.43 
  -9  -2  -3   91.60    4.25 
  -9  -2  -3   94.00    4.23 
   9  -2   3   88.20    4.24 
  -9  -2  -3   85.96    4.20 
   9  -2   3   90.36    4.55 
  -9  -2  -3   80.81    4.44 
   9   2   3   92.24    4.34 
   9   2   3   83.50    4.32 
  -9   2  -3   95.59    4.37 
  -9   2  -3   92.55    4.13 
  -9   2  -3   93.99    4.35 
 -10  -2  -3   53.59    2.63 
  10  -2   3   50.38    2.66 
 -10  -2  -3   54.99    2.64 
 -10  -2  -3   53.59    2.95 
  10  -2   3   52.61    2.68 
  10   2   3   49.59    2.76 
 -10   2  -3   57.25    2.81 
 -10   2  -3   51.30    2.48 
 -10   2  -3   56.89    2.83 
  10   2   3   55.31    2.79 
 -11  -2  -3   47.98    2.31 
 -11  -2  -3   38.22    2.58 
 -11  -2  -3   44.04    2.28 
  11  -2   3   43.44    2.38 
 -11  -2  -3   45.77    2.29 
  11  -2   3   45.50    2.38 
 -11   2  -3   47.23    2.53 
 -11   2  -3   48.25    2.52 
  11   2   3   50.46    2.62 
  11   2   3   45.17    2.47 
  12  -2   3    1.89    0.48 
 -12  -2  -3    2.32    0.42 
 -12  -2  -3    2.79    0.43 
  12  -2   3    0.94    0.49 
 -12  -2  -3    1.97    0.39 
 -12   2  -3    2.29    0.60 
  12   2   3    2.36    0.59 
 -12   2  -3    0.72    0.50 
  13  -2   3    1.64    0.46 
 -13  -2  -3    0.67    0.58 
 -13  -2  -3    1.35    0.35 
  13  -2   3    1.70    0.48 
 -13  -2  -3    1.03    0.33 
 -13  -2  -3    1.01    0.35 
 -13   2  -3    0.67    0.53 
 -13   2  -3    2.10    0.65 
  13   2   3    0.98    0.58 
 -14  -3   3    0.13    0.64 
  14  -3  -3    1.00    0.52 
 -14  -3   3    0.37    0.56 
 -14   3   3   -0.09    0.37 
 -14   3   3    0.23    0.36 
 -14   3   3   -0.40    0.51 
 -14   3   3    0.26    0.51 
 -13  -3   3    0.26    0.47 
 -13  -3   3    0.40    0.88 
  13  -3  -3   -0.28    0.46 
 -13   3   3    0.35    0.60 
  13   3  -3   -0.26    0.54 
 -13   3   3   -0.09    0.37 
 -13   3   3    0.44    0.50 
 -13   3   3   -0.48    0.34 
 -12  -3   3    7.61    0.88 
  12  -3  -3    6.55    0.82 
  12  -3  -3    7.51    0.85 
 -12  -3   3    7.23    0.85 
 -12  -3   3    5.33    0.89 
 -12   3   3    6.81    0.84 
 -12   3   3    6.97    0.74 
  12   3  -3    6.63    0.89 
 -12   3   3    6.03    0.68 
 -12   3   3    7.16    0.92 
 -11  -3   3   22.86    1.72 
  11  -3  -3   23.49    1.52 
 -11  -3   3   25.21    1.57 
  11  -3  -3   25.67    1.54 
 -11   3   3   26.31    1.59 
 -11   3   3   21.66    1.60 
 -11   3   3   23.48    1.42 
 -11   3   3   24.80    1.42 
  11   3  -3   23.38    1.58 
 -10  -3   3    0.18    0.46 
  10  -3  -3    0.70    0.43 
  10  -3  -3    0.02    0.37 
 -10  -3   3    0.13    0.49 
 -10  -3   3   -0.37    0.33 
 -10   3   3   -0.23    0.36 
  10   3  -3   -0.12    0.73 
 -10   3   3    0.83    0.39 
 -10   3   3    0.48    0.41 
 -10   3   3    0.83    0.53 
   9  -3  -3   38.97    2.08 
  -9  -3   3   39.70    2.23 
   9  -3  -3   37.97    2.08 
  -9  -3   3   39.37    2.11 
  -9  -3   3   40.08    2.12 
   9   3  -3   36.47    2.10 
  -9   3   3   42.34    2.09 
  -9   3   3   32.38    2.11 
  -9   3   3   38.07    2.02 
   9   3  -3   42.38    2.14 
  -9   3   3   38.53    2.01 
  -8  -3   3  153.70    7.43 
   8  -3  -3  161.08    7.36 
   8  -3  -3  167.13    7.16 
   8  -3  -3  159.10    7.35 
  -8  -3   3  149.48    7.35 
  -8  -3   3  164.62    7.38 
   8   3  -3  160.13    7.36 
  -8   3   3  159.05    7.30 
  -8   3   3  143.54    7.36 
   8   3  -3  156.57    7.36 
  -8   3   3  177.62    7.66 
  -7  -3   3    1.41    0.40 
  -7  -3   3    1.10    0.46 
  -7  -3   3    1.12    0.38 
   7  -3  -3    1.64    0.40 
   7  -3  -3    0.82    0.30 
   7  -3  -3    1.22    0.22 
   7  -3  -3    1.31    0.39 
  -7   3   3    0.92    0.37 
   7   3  -3    0.48    0.27 
  -7   3   3    1.03    0.36 
   7   3  -3    0.86    0.38 
  -7   3   3    1.44    0.36 
   7   3  -3    0.91    0.38 
  -6  -3   3  236.88   11.38 
  -6  -3   3  247.09   11.42 
   6  -3  -3  240.75   11.37 
   6  -3  -3  262.70   11.40 
   6  -3  -3  238.78   11.37 
   6   3  -3  265.46   11.39 
   6   3  -3  252.04   11.37 
  -6   3   3  266.01   11.36 
  -6   3   3  237.44   11.39 
  -6   3   3  263.04   11.36 
   6   3  -3  255.80   11.35 
   5  -3  -3  431.15   20.40 
   5  -3  -3  465.07   20.42 
  -5  -3   3  477.93   20.43 
  -5  -3   3  445.74   20.41 
  -5   3   3  456.40   20.39 
   5   3  -3  480.27   20.38 
   5   3  -3  457.82   20.40 
  -5   3   3  474.58   20.40 
  -5   3   3  421.34   20.42 
   5   3  -3  451.05   20.40 
  -4  -3   3    1.00    0.34 
   4  -3  -3    0.56    0.33 
  -4  -3   3    0.35    0.28 
   4  -3  -3    0.24    0.25 
  -4   3   3   -0.05    0.28 
  -4   3   3    0.10    0.18 
   4   3  -3    0.28    0.27 
  -4   3   3    0.31    0.30 
  -4   3   3    0.03    0.26 
   4   3  -3    0.25    0.27 
   4   3  -3   -0.03    0.21 
   4   3  -3    0.33    0.30 
   3  -3  -3    0.67    0.33 
  -3  -3   3    0.40    0.31 
   3  -3  -3    0.49    0.33 
   3   3  -3    1.10    0.29 
  -3   3   3    0.17    0.31 
  -3   3   3    0.50    0.31 
   3   3  -3    0.93    0.33 
  -3   3   3    0.49    0.31 
  -3   3   3    0.30    0.19 
   3   3  -3    0.57    0.27 
   3   3  -3    0.92    0.23 
   2  -3  -3   57.36    2.63 
  -2  -3   3   58.12    2.58 
  -2  -3   3   55.27    2.57 
   2  -3  -3   53.50    2.61 
  -2   3   3   47.82    2.59 
  -2   3   3   48.59    2.58 
   2   3  -3   50.66    2.52 
   2   3  -3   56.66    2.54 
   2   3  -3   56.04    2.63 
   2   3  -3   56.09    2.51 
  -2   3   3   56.56    2.55 
  -1  -3   3   61.18    2.79 
   1  -3  -3   57.82    2.80 
   1  -3  -3   57.70    2.84 
  -1  -3   3   60.39    2.79 
   1  -3  -3   60.02    2.94 
  -1   3   3   69.26    3.13 
  -1   3   3   56.99    2.84 
  -1   3   3   61.52    2.81 
   1   3  -3   53.55    2.74 
   1   3  -3   60.48    2.75 
   1   3  -3   63.42    2.87 
   0  -3   3  132.59    5.81 
   0  -3   3  131.03    5.83 
   0  -3  -3  123.44    5.90 
   0  -3   3  131.10    5.83 
   0  -3  -3  124.93    5.89 
   0   3  -3  135.91    5.93 
   0   3   3  123.80    5.90 
   0   3  -3  127.99    5.76 
   0   3   3  129.12    5.88 
   0   3  -3  130.92    5.76 
   0   3   3  131.09    5.97 
  -1  -3  -3   35.85    1.78 
   1  -3   3   36.87    1.66 
  -1  -3  -3   31.71    1.75 
   1  -3   3   36.30    1.66 
   1  -3   3   36.67    1.65 
  -1  -3  -3   32.66    1.78 
  -1   3  -3   37.40    1.79 
   1   3   3   33.71    1.78 
  -1   3  -3   36.08    1.64 
   1   3   3   33.10    1.78 
   2  -3   3  407.78   18.71 
   2  -3   3  452.73   18.72 
  -2  -3  -3  434.91   18.86 
  -2  -3  -3  403.38   18.81 
   2  -3   3  412.97   18.71 
  -2  -3  -3  391.95   18.81 
   2   3   3  398.61   18.82 
  -2   3  -3  431.77   18.72 
  -2   3  -3  429.01   18.72 
  -2   3  -3  446.21   18.83 
  -3  -3  -3   74.20    3.60 
   3  -3   3   78.00    3.49 
  -3  -3  -3   76.86    3.67 
   3  -3   3   78.03    3.53 
  -3  -3  -3   71.92    3.61 
   3  -3   3   82.83    3.52 
   3  -3   3   71.95    3.48 
  -3   3  -3   78.98    3.53 
  -3   3  -3   79.82    3.61 
   3   3   3   77.98    3.64 
   3   3   3   71.82    3.62 
  -3   3  -3   79.56    3.51 
  -4  -3  -3  510.41   21.14 
  -4  -3  -3  509.20   21.15 
   4  -3   3  468.90   21.07 
   4  -3   3  475.38   21.02 
   4  -3   3  492.48   21.06 
   4  -3   3  470.02   21.02 
   4   3   3  410.04   21.12 
  -4   3  -3  466.09   21.06 
   4   3   3  445.23   21.14 
  -4   3  -3  488.06   21.11 
  -4   3  -3  463.30   21.05 
   5  -3   3   40.32    1.89 
  -5  -3  -3   40.93    2.00 
   5  -3   3   36.84    1.88 
   5  -3   3   40.51    1.96 
  -5  -3  -3   41.98    2.02 
   5  -3   3   39.56    1.93 
  -5  -3  -3   39.52    2.12 
  -5   3  -3   40.97    1.96 
  -5   3  -3   39.60    1.94 
   5   3   3   40.57    2.06 
   5   3   3   35.54    2.02 
  -5   3  -3   41.22    1.97 
   6  -3   3   28.15    1.39 
  -6  -3  -3   28.14    1.51 
  -6  -3  -3   28.40    1.48 
   6  -3   3   27.36    1.39 
   6  -3   3   28.68    1.47 
  -6  -3  -3   26.42    1.63 
   6   3   3   23.69    1.51 
  -6   3  -3   27.06    1.42 
  -6   3  -3   28.31    1.47 
   6   3   3   26.18    1.52 
  -6   3  -3   28.54    1.45 
   7  -3   3   15.38    0.89 
  -7  -3  -3   14.18    0.98 
  -7  -3  -3   15.34    1.18 
   7  -3   3   14.88    0.89 
   7  -3   3   14.67    0.96 
  -7  -3  -3   15.65    1.04 
   7   3   3   14.95    1.05 
  -7   3  -3   14.99    0.97 
  -7   3  -3   14.55    0.99 
  -7   3  -3   14.63    0.87 
   7   3   3   13.33    1.04 
  -8  -3  -3    3.08    0.48 
   8  -3   3    2.95    0.43 
   8  -3   3    3.10    0.43 
  -8  -3  -3    2.04    0.54 
  -8  -3  -3    2.45    0.48 
   8   3   3    2.36    0.52 
  -8   3  -3    3.83    0.42 
  -8   3  -3    3.01    0.50 
   8   3   3    2.02    0.54 
  -8   3  -3    3.28    0.49 
  -9  -3  -3    5.54    0.82 
  -9  -3  -3    7.51    0.72 
  -9  -3  -3    8.01    0.75 
  -9  -3  -3    7.38    0.75 
   9  -3   3    7.01    0.68 
  -9   3  -3    8.13    0.79 
   9   3   3    5.95    0.78 
  -9   3  -3    7.94    0.78 
   9   3   3    8.10    0.86 
  -9   3  -3    6.74    0.55 
 -10  -3  -3   42.63    2.22 
  10  -3   3   40.93    2.23 
 -10  -3  -3   44.14    2.26 
  10  -3   3   40.76    2.22 
 -10  -3  -3   44.75    2.56 
 -10  -3  -3   45.31    2.28 
  10   3   3   41.61    2.38 
 -10   3  -3   43.40    2.32 
 -10   3  -3   47.77    2.37 
 -11  -3  -3    0.57    0.39 
  11  -3   3    0.39    0.40 
 -11  -3  -3    0.11    0.32 
 -11  -3  -3    0.18    0.51 
 -11  -3  -3    0.25    0.38 
  11  -3   3    0.41    0.38 
  11   3   3    0.15    0.47 
 -11   3  -3    0.54    0.48 
 -11   3  -3    0.96    0.46 
  11   3   3    1.07    0.53 
 -12  -3  -3    0.92    0.42 
 -12  -3  -3    1.80    0.45 
  12  -3   3    0.90    0.40 
  12  -3   3    1.12    0.46 
 -12  -3  -3    1.70    0.41 
 -12  -3  -3    0.53    0.56 
 -12   3  -3    1.18    0.52 
 -12   3  -3    0.21    0.46 
  12   3   3    1.21    0.58 
 -13  -3  -3    9.21    0.80 
 -13  -3  -3    9.57    0.78 
 -13  -3  -3    6.87    1.08 
 -13  -3  -3    8.12    0.81 
  13  -3   3    7.61    0.87 
  13  -3   3    7.64    0.86 
 -13   3  -3    7.61    0.91 
 -13   3  -3   10.98    1.11 
  13   3   3   13.01    1.62 
 -14  -4   3   -0.18    0.51 
 -14  -4   3    0.12    0.70 
 -14   4   3   -0.01    0.39 
 -14   4   3    0.43    0.50 
 -14   4   3    0.18    0.38 
 -14   4   3    0.65    0.68 
  14   4  -3    0.18    0.55 
  13  -4  -3   12.23    1.10 
 -13  -4   3    7.92    1.12 
 -13  -4   3   10.66    1.09 
 -13   4   3   12.32    1.13 
 -13   4   3    8.35    1.04 
  13   4  -3   12.50    1.20 
 -13   4   3   11.27    0.89 
 -13   4   3   11.78    0.91 
  12  -4  -3    2.43    0.68 
 -12  -4   3    1.65    0.58 
  12  -4  -3    2.09    0.57 
 -12  -4   3    2.95    0.78 
 -12   4   3    1.82    0.51 
  12   4  -3    2.45    0.68 
 -12   4   3    1.94    0.46 
 -12   4   3    1.61    0.45 
 -12   4   3    1.03    0.57 
  11  -4  -3   14.32    1.11 
 -11  -4   3   12.24    1.31 
 -11  -4   3   13.54    1.14 
 -11  -4   3   14.04    1.19 
  11  -4  -3   14.19    1.15 
 -11   4   3   13.68    1.10 
  11   4  -3   15.11    1.18 
 -11   4   3   14.45    1.27 
  11   4  -3   15.57    1.20 
 -11   4   3   12.95    1.00 
 -11   4   3   14.04    1.01 
  10  -4  -3    0.70    0.45 
 -10  -4   3    0.75    0.57 
 -10  -4   3    0.50    0.51 
 -10   4   3    0.23    0.40 
  10   4  -3    0.80    0.54 
 -10   4   3    1.27    0.60 
 -10   4   3    0.44    0.38 
 -10   4   3    0.13    0.35 
  -9  -4   3    0.61    0.46 
  -9  -4   3    0.23    0.27 
  -9  -4   3    0.92    0.52 
   9  -4  -3    1.15    0.45 
   9  -4  -3    1.01    0.42 
   9  -4  -3    0.98    0.20 
  -9   4   3    1.16    0.40 
  -9   4   3    0.77    0.49 
   9   4  -3    0.33    0.37 
  -9   4   3    0.61    0.38 
   9   4  -3    0.70    0.47 
   8  -4  -3   -0.32    0.35 
   8  -4  -3   -0.11    0.36 
  -8  -4   3    0.62    0.36 
  -8  -4   3   -0.17    0.45 
  -8  -4   3    0.30    0.41 
  -8   4   3    0.17    0.37 
  -8   4   3   -0.04    0.35 
   8   4  -3    0.42    0.49 
   8   4  -3    0.41    0.40 
   7  -4  -3    2.70    0.50 
  -7  -4   3    4.21    0.61 
  -7  -4   3    3.98    0.57 
  -7  -4   3    3.37    0.63 
   7  -4  -3    3.49    0.55 
   7   4  -3    2.91    0.52 
  -7   4   3    3.66    0.59 
  -7   4   3    2.90    0.50 
  -7   4   3    3.65    0.60 
   7   4  -3    3.83    0.56 
   7   4  -3    3.41    0.49 
   6  -4  -3   20.50    1.29 
  -6  -4   3   19.17    1.30 
   6  -4  -3   20.70    1.29 
  -6  -4   3   22.54    1.32 
  -6  -4   3   20.82    1.35 
  -6   4   3   23.76    1.36 
   6   4  -3   22.49    1.32 
  -6   4   3   22.09    1.28 
   6   4  -3   22.19    1.42 
   6   4  -3   24.82    1.32 
  -6   4   3   22.77    1.29 
   5  -4  -3   11.37    0.87 
  -5  -4   3   11.83    0.89 
  -5  -4   3   11.52    0.83 
  -5  -4   3   12.20    0.90 
   5  -4  -3   11.21    0.88 
  -5   4   3   11.80    0.72 
  -5   4   3   12.27    0.90 
  -5   4   3   12.99    0.87 
  -5   4   3   12.46    0.86 
   5   4  -3   13.51    0.90 
   5   4  -3   13.80    0.87 
   5   4  -3   12.73    0.80 
  -4  -4   3  292.95   14.11 
  -4  -4   3  296.75   14.12 
   4  -4  -3  300.83   14.12 
  -4  -4   3  324.46   14.13 
   4  -4  -3  304.15   14.13 
  -4   4   3  314.06   14.12 
  -4   4   3  328.56   14.12 
   4   4  -3  334.19   14.11 
   4   4  -3  339.74   14.11 
  -4   4   3  299.25   14.14 
  -4   4   3  312.58   14.02 
   4   4  -3  317.51   14.07 
  -3  -4   3   18.61    1.12 
  -3  -4   3   20.34    1.14 
   3  -4  -3   19.68    1.18 
   3  -4  -3   20.40    1.17 
  -3   4   3   17.78    1.13 
   3   4  -3   19.04    1.05 
   3   4  -3   21.57    1.11 
  -3   4   3   20.14    1.03 
   3   4  -3   21.34    1.11 
  -3   4   3   19.41    1.15 
   2  -4  -3   59.08    2.72 
   2  -4  -3   57.68    2.82 
  -2  -4   3   56.70    2.77 
   2  -4  -3   58.01    2.81 
  -2  -4   3   59.75    2.78 
   2   4  -3   60.61    2.73 
  -2   4   3   59.12    2.72 
   2   4  -3   56.61    2.84 
  -2   4   3   55.63    2.80 
  -2   4   3   56.20    2.80 
   2   4  -3   58.11    2.73 
   1  -4  -3    2.73    0.42 
   1  -4  -3    3.13    0.43 
  -1  -4   3    2.94    0.39 
   1  -4  -3    2.78    0.35 
  -1  -4   3    2.81    0.49 
   1   4  -3    3.35    0.33 
  -1   4   3    2.58    0.43 
  -1   4   3    2.73    0.43 
   1   4  -3    3.09    0.45 
  -1   4   3    2.84    0.32 
   1   4  -3    3.05    0.32 
   0  -4  -3    1.22    0.28 
   0  -4  -3    1.55    0.37 
   0  -4   3    1.27    0.30 
   0  -4  -3    1.40    0.37 
   0  -4   3    1.28    0.19 
   0  -4   3    1.31    0.29 
   0   4  -3    1.31    0.21 
   0   4   3    1.24    0.37 
   0   4  -3    1.76    0.39 
   0   4  -3    1.40    0.20 
   0   4   3    0.95    0.36 
  -1  -4  -3   15.83    1.02 
   1  -4   3   16.25    0.92 
  -1  -4  -3   16.65    1.01 
   1  -4   3   17.99    0.83 
  -1  -4  -3   17.25    1.03 
   1  -4   3   17.32    0.94 
  -1   4  -3   18.66    1.07 
   1   4   3   15.28    1.01 
  -1   4  -3   18.20    0.89 
   1   4   3   15.42    1.01 
  -2  -4  -3    0.25    0.28 
   2  -4   3    1.57    0.15 
  -2  -4  -3    0.82    0.35 
  -2  -4  -3    0.72    0.35 
   2  -4   3    1.36    0.26 
   2   4   3    1.48    0.40 
  -2   4  -3    1.48    0.23 
   2   4   3    0.98    0.35 
  -2   4  -3    1.49    0.40 
  -3  -4  -3    7.01    0.71 
   3  -4   3    7.52    0.54 
  -3  -4  -3    6.86    0.66 
  -3  -4  -3    9.06    0.74 
   3  -4   3    7.44    0.53 
   3  -4   3    8.52    0.45 
  -3   4  -3    7.69    0.55 
   3   4   3    8.34    0.73 
  -3   4  -3    8.18    0.67 
   3   4   3    8.15    0.79 
  -4  -4  -3   -0.20    0.30 
   4  -4   3   -0.24    0.19 
   4  -4   3    0.26    0.20 
  -4  -4  -3    0.17    0.36 
  -4  -4  -3    0.13    0.32 
  -4   4  -3   -0.11    0.21 
   4   4   3   -0.41    0.33 
  -4   4  -3   -0.17    0.14 
  -4   4  -3   -0.13    0.29 
   4   4   3   -0.45    0.31 
  -5  -4  -3   15.44    1.13 
  -5  -4  -3   15.04    1.05 
  -5  -4  -3   17.12    1.03 
   5  -4   3   15.08    0.88 
   5  -4   3   15.07    0.88 
  -5   4  -3   15.84    0.97 
   5   4   3   15.39    1.07 
   5   4   3   13.81    1.04 
  -5   4  -3   15.62    0.94 
  -5   4  -3   15.08    0.84 
   6  -4   3   18.34    1.04 
   6  -4   3   17.52    1.00 
  -6  -4  -3   17.33    1.14 
   6  -4   3   18.09    0.99 
  -6  -4  -3   13.72    1.20 
  -6  -4  -3   17.15    1.11 
   6   4   3   16.57    1.18 
  -6   4  -3   16.06    0.94 
  -6   4  -3   17.76    1.06 
   6   4   3   17.30    1.17 
  -6   4  -3   16.87    1.04 
   7  -4   3   12.51    0.84 
   7  -4   3   11.63    0.77 
  -7  -4  -3   10.26    0.91 
  -7  -4  -3   10.00    1.05 
   7  -4   3   10.50    0.76 
  -7  -4  -3   11.00    0.90 
  -7   4  -3   12.54    0.81 
   7   4   3   10.54    0.98 
  -7   4  -3   10.40    0.85 
   7   4   3   11.43    1.00 
  -7   4  -3   10.32    0.76 
  -8  -4  -3    2.42    0.48 
  -8  -4  -3    2.12    0.50 
  -8  -4  -3    2.21    0.61 
   8  -4   3    2.54    0.43 
   8  -4   3    1.83    0.38 
   8   4   3    2.24    0.92 
   8   4   3    2.61    0.58 
  -8   4  -3    2.85    0.49 
  -8   4  -3    2.83    0.43 
   9  -4   3   42.55    2.20 
  -9  -4  -3   44.75    2.31 
  -9  -4  -3   44.79    2.54 
  -9  -4  -3   39.96    2.24 
   9  -4   3   40.81    2.20 
  -9   4  -3   47.64    2.56 
   9   4   3   43.47    2.50 
  -9   4  -3   43.90    2.22 
   9   4   3   42.77    2.39 
 -10  -4  -3    1.01    0.58 
 -10  -4  -3    2.14    0.57 
 -10  -4  -3    1.93    0.51 
 -10  -4  -3    1.50    0.44 
  10  -4   3    1.34    0.41 
  10  -4   3    1.73    0.42 
 -10   4  -3    1.82    0.44 
  10   4   3    1.68    0.57 
  10   4   3    0.77    0.55 
 -10   4  -3    1.90    0.52 
 -11  -4  -3    5.45    0.74 
  11  -4   3    4.99    0.64 
 -11  -4  -3    4.78    0.93 
  11  -4   3    5.55    0.65 
  11   4   3    4.70    0.83 
 -11   4  -3    3.99    0.60 
 -11   4  -3    4.78    0.70 
 -12  -4  -3    6.03    0.73 
 -12  -4  -3    4.51    0.69 
  12  -4   3    6.16    0.73 
 -12  -4  -3    3.73    0.83 
 -12   4  -3    6.61    0.81 
  12   4   3    5.53    0.85 
 -12   4  -3    6.80    0.78 
  13  -5  -3    1.37    0.57 
 -13  -5   3    1.44    0.74 
 -13  -5   3    1.60    0.76 
 -13   5   3    1.00    0.40 
 -13   5   3    1.08    0.66 
 -13   5   3    0.74    0.45 
 -13   5   3    1.89    0.41 
  13   5  -3    1.54    0.70 
 -12  -5   3   14.33    1.32 
 -12  -5   3   17.04    1.60 
  12  -5  -3   19.02    1.36 
 -12   5   3   16.48    1.48 
 -12   5   3   14.86    1.05 
 -12   5   3   15.99    1.17 
  12   5  -3   16.23    1.38 
 -12   5   3   15.11    1.08 
 -11  -5   3    0.04    0.48 
 -11  -5   3    0.42    0.57 
  11  -5  -3   -0.29    0.44 
  11  -5  -3    0.41    0.43 
 -11   5   3    0.68    0.38 
 -11   5   3    0.12    0.36 
 -11   5   3    0.11    0.36 
  11   5  -3    0.40    0.48 
 -11   5   3   -0.18    0.47 
  10  -5  -3   17.52    1.32 
  10  -5  -3   18.97    1.33 
 -10  -5   3   18.55    1.37 
 -10  -5   3   19.56    1.41 
  10  -5  -3   18.75    0.98 
 -10  -5   3   17.85    1.53 
 -10   5   3   18.62    1.21 
  10   5  -3   19.73    1.37 
 -10   5   3   19.20    1.20 
 -10   5   3   20.38    1.43 
  10   5  -3   18.86    1.40 
 -10   5   3   18.95    1.20 
   9  -5  -3    7.31    0.91 
   9  -5  -3    7.89    0.87 
  -9  -5   3    7.82    0.96 
  -9  -5   3    8.84    0.97 
  -9   5   3    6.76    0.76 
  -9   5   3    8.34    0.72 
  -9   5   3    8.17    0.76 
   9   5  -3    9.60    0.95 
  -9   5   3    8.51    0.95 
   8  -5  -3    0.81    0.45 
  -8  -5   3    0.86    0.56 
   8  -5  -3    0.37    0.45 
   8   5  -3    0.97    0.39 
  -8   5   3    1.19    0.41 
   8   5  -3    0.53    0.50 
  -8   5   3    0.50    0.31 
  -8   5   3    0.16    0.40 
  -8   5   3    1.14    0.41 
  -7  -5   3  250.91   11.06 
  -7  -5   3  220.49   10.99 
   7  -5  -3  231.74   10.98 
   7  -5  -3  252.22   11.01 
  -7   5   3  248.38   10.92 
   7   5  -3  243.58   10.99 
  -7   5   3  245.94   10.92 
   7   5  -3  246.45   10.99 
  -7   5   3  223.66   11.00 
  -6  -5   3    0.04    0.41 
  -6  -5   3    0.39    0.42 
   6  -5  -3    0.22    0.40 
   6  -5  -3    1.04    0.43 
  -6  -5   3    1.12    0.46 
  -6   5   3    0.60    0.41 
   6   5  -3    1.24    0.33 
  -6   5   3    0.54    0.20 
   6   5  -3    1.00    0.42 
  -6   5   3   -0.13    0.41 
   6   5  -3    0.52    0.45 
  -6   5   3    1.93    0.46 
  -5  -5   3    0.57    0.40 
   5  -5  -3    0.47    0.39 
  -5  -5   3    0.74    0.38 
   5  -5  -3    1.08    0.43 
  -5  -5   3    1.25    0.44 
  -5   5   3    1.10    0.41 
  -5   5   3    0.72    0.39 
  -5   5   3    0.67    0.20 
  -5   5   3    0.84    0.40 
   5   5  -3    0.54    0.38 
   5   5  -3    0.66    0.40 
   5   5  -3    0.55    0.34 
   4  -5  -3    7.16    0.72 
  -4  -5   3    6.71    0.66 
   4  -5  -3    7.62    0.75 
  -4  -5   3    6.81    0.71 
  -4  -5   3    6.24    0.68 
  -4   5   3    6.81    0.70 
  -4   5   3    7.66    0.76 
   4   5  -3    7.55    0.68 
   4   5  -3    7.24    0.59 
  -4   5   3    7.11    0.49 
   4   5  -3    6.97    0.66 
  -4   5   3    7.69    0.71 
  -3  -5   3    9.98    0.77 
   3  -5  -3   10.13    0.80 
  -3  -5   3    9.70    0.71 
  -3  -5   3    8.97    0.76 
   3  -5  -3    9.85    0.81 
   3   5  -3    9.34    0.66 
  -3   5   3   10.28    0.80 
  -3   5   3    9.59    0.59 
  -3   5   3   10.32    0.80 
   3   5  -3    8.83    0.70 
   3   5  -3    9.00    0.73 
   2  -5  -3   36.24    1.95 
  -2  -5   3   36.72    1.90 
  -2  -5   3   34.47    1.81 
   2  -5  -3   38.97    1.96 
  -2  -5   3   35.19    1.90 
  -2   5   3   37.14    1.79 
  -2   5   3   38.74    1.95 
   2   5  -3   40.26    1.86 
   2   5  -3   36.67    1.84 
  -2   5   3   36.37    1.94 
   1  -5  -3   34.01    1.81 
   1  -5  -3   33.10    1.84 
   1  -5  -3   32.05    1.69 
  -1  -5   3   34.78    1.66 
  -1  -5   3   34.05    1.76 
  -1  -5   3   34.15    1.76 
  -1   5   3   38.62    1.89 
  -1   5   3   33.51    1.82 
   1   5  -3   33.92    1.68 
   1   5  -3   35.09    1.69 
   0  -5   3    7.93    0.67 
   0  -5   3    9.32    0.68 
   0  -5   3    9.00    0.49 
   0  -5  -3    8.37    0.71 
   0  -5   3    8.51    0.50 
   0  -5  -3    8.63    0.64 
   0  -5  -3    7.97    0.72 
   0   5  -3    8.91    0.56 
   0   5   3    8.41    0.75 
   0   5   3   10.00    0.75 
   0   5  -3    7.74    0.54 
  -1  -5  -3  163.14    7.96 
   1  -5   3  177.18    7.88 
  -1  -5  -3  180.17    7.92 
  -1  -5  -3  176.57    7.97 
   1   5   3  177.04    7.97 
  -1   5  -3  169.96    7.74 
  -1   5  -3  169.41    7.82 
  -1   5  -3  174.69    7.75 
   1   5   3  173.68    7.97 
  -2  -5  -3    1.46    0.43 
  -2  -5  -3    1.13    0.35 
  -2  -5  -3    1.60    0.43 
   2  -5   3    1.17    0.31 
   2  -5   3    0.92    0.28 
   2   5   3    0.93    0.40 
  -2   5  -3    1.25    0.27 
   2   5   3    1.34    0.41 
   3  -5   3    1.00    0.32 
  -3  -5  -3    0.90    0.35 
   3  -5   3    0.84    0.28 
  -3  -5  -3    0.49    0.40 
  -3  -5  -3    0.95    0.41 
  -3   5  -3    0.99    0.29 
   3   5   3    1.10    0.41 
   3   5   3    1.23    0.42 
   4  -5   3   13.63    0.87 
   4  -5   3   12.93    0.87 
  -4  -5  -3   14.73    1.01 
  -4  -5  -3   14.59    1.06 
  -4  -5  -3   12.89    1.05 
   4   5   3   15.89    1.09 
  -4   5  -3   14.51    0.88 
   4   5   3   14.33    1.06 
   5  -5   3   29.98    1.63 
   5  -5   3   31.34    1.65 
  -5  -5  -3   31.49    1.78 
  -5  -5  -3   34.04    1.89 
  -5  -5  -3   32.76    1.82 
   5   5   3   31.20    1.82 
  -5   5  -3   32.84    1.67 
  -6  -5  -3   42.44    2.38 
   6  -5   3   40.16    2.13 
  -6  -5  -3   45.69    2.31 
   6  -5   3   39.16    2.12 
  -6  -5  -3   44.82    2.27 
   6   5   3   43.91    2.32 
  -6   5  -3   44.52    2.17 
  -6   5  -3   42.38    1.99 
  -7  -5  -3    7.12    0.88 
  -7  -5  -3    8.14    0.83 
  -7  -5  -3    9.88    0.91 
   7  -5   3    7.12    0.67 
   7  -5   3    8.46    0.69 
  -7   5  -3    8.02    0.77 
   7   5   3    9.18    0.95 
   7   5   3    5.37    0.76 
  -7   5  -3    7.94    0.55 
  -8  -5  -3   57.48    3.18 
   8  -5   3   54.99    2.88 
  -8  -5  -3   62.36    3.21 
   8  -5   3   56.29    2.89 
  -8   5  -3   59.03    2.79 
  -8   5  -3   60.55    2.95 
   8   5   3   58.24    3.09 
   8   5   3   63.07    3.12 
  -9  -5  -3    1.36    0.58 
   9  -5   3    2.42    0.44 
  -9  -5  -3    1.79    0.56 
   9  -5   3    2.23    0.44 
  -9   5  -3    3.28    0.55 
  -9   5  -3    2.07    0.38 
   9   5   3    2.64    0.66 
   9   5   3    2.21    0.75 
  10  -5   3   11.58    0.93 
 -10  -5  -3   11.74    1.03 
 -10  -5  -3    7.76    1.59 
  10  -5   3   13.16    0.94 
 -10  -5  -3   11.21    1.01 
 -10   5  -3   11.61    0.87 
  10   5   3   12.27    1.20 
 -10   5  -3   13.77    1.06 
  11  -5   3    1.96    0.46 
 -11  -5  -3    1.47    0.69 
 -11  -5  -3    1.34    0.49 
  11  -5   3    1.24    0.44 
 -11  -5  -3    1.76    0.56 
  11   5   3    2.01    0.67 
 -11   5  -3    1.23    0.38 
 -11   5  -3    1.88    0.57 
 -12  -6   3    0.80    0.64 
  12  -6  -3    0.43    0.52 
 -12  -6   3    0.88    0.77 
  12   6  -3    0.67    0.62 
 -12   6   3    0.47    0.33 
 -12   6   3    0.37    0.37 
 -12   6   3    0.25    0.33 
 -12   6   3    0.42    0.55 
 -11  -6   3    7.13    0.93 
  11  -6  -3    8.30    0.56 
  11  -6  -3    8.64    0.99 
 -11  -6   3    5.57    1.45 
 -11   6   3    8.87    0.77 
 -11   6   3    8.94    0.79 
 -11   6   3   11.44    1.17 
  11   6  -3   10.14    1.10 
  10  -6  -3    7.61    0.89 
 -10  -6   3    8.56    0.93 
 -10  -6   3    9.03    1.07 
 -10   6   3    8.32    0.79 
 -10   6   3    6.06    0.82 
 -10   6   3    8.34    0.78 
  10   6  -3    6.85    0.89 
 -10   6   3    7.72    0.66 
   9  -6  -3   43.00    2.50 
  -9  -6   3   51.23    2.61 
  -9  -6   3   43.08    2.62 
   9  -6  -3   46.98    2.52 
  -9   6   3   47.04    2.25 
  -9   6   3   45.83    2.57 
  -9   6   3   43.98    2.36 
  -9   6   3   45.46    2.36 
   9   6  -3   49.98    2.57 
   9   6  -3   44.34    2.52 
  -8  -6   3    0.59    0.50 
   8  -6  -3    1.03    0.47 
  -8  -6   3    0.49    0.50 
  -8   6   3    0.85    0.26 
  -8   6   3   -0.09    0.35 
   8   6  -3    1.09    0.51 
  -8   6   3    0.39    0.46 
  -8   6   3    0.56    0.40 
  -7  -6   3   26.63    1.64 
   7  -6  -3   29.14    1.60 
  -7  -6   3   26.15    1.64 
  -7   6   3   25.83    1.47 
  -7   6   3   25.08    1.28 
   7   6  -3   22.25    1.55 
  -7   6   3   23.41    1.26 
  -7   6   3   25.05    1.47 
  -7   6   3   25.59    1.63 
   6  -6  -3   17.16    1.19 
  -6  -6   3   16.10    1.21 
   6  -6  -3   14.93    1.17 
  -6  -6   3   15.19    1.18 
  -6  -6   3   14.45    1.61 
  -6   6   3   17.20    1.23 
   6   6  -3   16.62    1.17 
  -6   6   3   15.60    1.10 
  -6   6   3   16.97    1.12 
   6   6  -3   16.53    1.17 
  -5  -6   3   83.50    4.12 
  -5  -6   3   84.84    4.08 
   5  -6  -3   78.23    4.09 
   5  -6  -3   91.25    4.15 
  -5  -6   3   89.17    4.13 
  -5   6   3   84.49    4.05 
   5   6  -3   89.04    4.07 
  -5   6   3   81.66    4.12 
  -5   6   3   83.86    3.99 
   5   6  -3   80.71    4.01 
   5   6  -3   80.79    4.04 
  -5   6   3   83.91    4.04 
  -4  -6   3   41.53    2.20 
   4  -6  -3   39.14    2.18 
  -4  -6   3   37.09    2.15 
   4  -6  -3   43.08    2.22 
  -4  -6   3   43.08    2.19 
  -4   6   3   40.61    2.14 
  -4   6   3   39.35    2.14 
   4   6  -3   44.44    2.14 
   4   6  -3   41.00    2.10 
   4   6  -3   38.67    2.05 
  -4   6   3   36.96    2.19 
   3  -6  -3   28.10    1.59 
  -3  -6   3   29.20    1.56 
  -3  -6   3   24.37    1.52 
  -3  -6   3   24.33    1.42 
   3  -6  -3   23.40    1.54 
  -3   6   3   25.84    1.30 
  -3   6   3   26.32    1.55 
   3   6  -3   28.45    1.48 
  -2  -6   3    3.65    0.40 
   2  -6  -3    3.15    0.58 
  -2  -6   3    3.80    0.55 
  -2  -6   3    2.74    0.49 
   2  -6  -3    3.36    0.59 
   2   6  -3    3.48    0.47 
  -2   6   3    3.85    0.37 
   2   6  -3    3.71    0.46 
  -2   6   3    3.21    0.54 
  -2   6   3    3.51    0.57 
   1  -6  -3   38.17    1.95 
  -1  -6   3   34.62    1.70 
   1  -6  -3   34.83    1.95 
  -1  -6   3   33.42    1.87 
   1  -6  -3   34.08    1.76 
  -1  -6   3   34.92    1.89 
  -1   6   3   39.17    1.95 
   1   6  -3   33.06    1.76 
   1   6  -3   34.95    1.76 
  -1   6   3   38.02    1.95 
   0  -6   3    0.75    0.35 
   0  -6  -3    0.77    0.44 
   0  -6  -3    0.68    0.42 
   0  -6   3    0.81    0.14 
   0  -6   3    0.78    0.14 
   0  -6  -3    0.67    0.29 
   0   6  -3    0.85    0.27 
   0   6  -3    0.82    0.27 
   0   6   3    0.42    0.41 
   0   6   3   -0.05    0.42 
  -1  -6  -3   39.80    2.09 
   1  -6   3   37.69    1.99 
  -1  -6  -3   39.75    2.09 
  -1  -6  -3   38.59    1.98 
  -1   6  -3   39.73    1.92 
   1   6   3   40.00    2.10 
   1   6   3   36.42    2.07 
  -1   6  -3   38.48    1.81 
  -1   6  -3   36.87    1.81 
  -2  -6  -3    1.94    0.54 
  -2  -6  -3    1.42    0.41 
   2  -6   3    1.63    0.43 
  -2  -6  -3    1.87    0.47 
   2  -6   3    0.91    0.36 
   2   6   3    2.67    0.54 
   2   6   3    1.44    0.49 
  -2   6  -3    1.29    0.33 
  -3  -6  -3  116.12    5.38 
   3  -6   3  102.68    5.21 
  -3  -6  -3  111.55    5.32 
  -3  -6  -3  111.74    5.34 
   3  -6   3  108.06    5.23 
  -3   6  -3  111.07    5.18 
   3   6   3  122.25    5.39 
   3   6   3  116.95    5.37 
  -4  -6  -3    3.15    0.57 
  -4  -6  -3    2.60    0.51 
   4  -6   3    2.39    0.44 
  -4  -6  -3    2.99    0.58 
   4   6   3    2.89    0.63 
  -4   6  -3    3.96    0.47 
  -5  -6  -3   40.58    2.30 
  -5  -6  -3   36.36    2.12 
   5  -6   3   36.43    1.95 
   5  -6   3   34.73    1.92 
  -5   6  -3   35.71    1.90 
   5   6   3   39.43    2.14 
  -6  -6  -3   15.02    1.20 
  -6  -6  -3   15.10    1.24 
   6  -6   3   13.77    0.96 
   6  -6   3   14.04    0.99 
   6   6   3   14.87    1.22 
  -6   6  -3   14.62    0.99 
  -7  -6  -3   44.98    2.54 
  -7  -6  -3   46.16    2.48 
   7  -6   3   44.88    2.36 
  -7  -6  -3   50.33    2.67 
   7  -6   3   43.85    2.36 
   7   6   3   47.11    2.60 
  -7   6  -3   47.35    2.40 
   7   6   3   48.94    2.60 
   8  -6   3    2.17    0.47 
   8  -6   3    3.33    0.50 
  -8  -6  -3    3.75    0.62 
  -8  -6  -3    2.31    0.62 
  -8  -6  -3    1.93    0.61 
  -8   6  -3    2.87    0.53 
   8   6   3    3.99    0.76 
  -9  -6  -3    1.24    0.56 
   9  -6   3    1.41    0.43 
  -9  -6  -3    1.98    0.67 
   9  -6   3    2.03    0.47 
  -9   6  -3    1.77    0.22 
  -9   6  -3    2.51    0.52 
   9   6   3    1.45    0.60 
 -10  -6  -3    0.38    0.63 
  10  -6   3    0.33    0.35 
 -10  -6  -3   -0.01    0.47 
  10  -6   3   -0.26    0.37 
 -10   6  -3   -0.34    0.40 
 -10   6  -3    0.04    0.19 
  10   6   3    0.76    0.97 
 -11  -7   3    8.90    1.09 
  11  -7  -3    8.28    0.68 
 -11  -7   3   10.45    1.23 
  11   7  -3    8.85    1.04 
 -11   7   3   10.29    0.61 
 -11   7   3   10.13    0.80 
 -11   7   3    8.79    1.04 
  10  -7  -3   32.57    2.03 
 -10  -7   3   32.63    2.40 
 -10  -7   3   34.29    2.34 
 -10   7   3   32.60    2.07 
  10   7  -3   31.84    2.03 
 -10   7   3   30.78    1.75 
   9  -7  -3   21.80    1.51 
  -9  -7   3   20.82    1.61 
  -9  -7   3   21.63    1.56 
   9   7  -3   20.86    1.50 
  -9   7   3   20.63    1.56 
  -9   7   3   19.19    1.27 
  -8  -7   3   24.93    1.69 
   8  -7  -3   24.24    1.61 
   8  -7  -3   25.51    1.89 
  -8  -7   3   25.67    1.68 
   8   7  -3   23.16    1.60 
  -8   7   3   24.12    1.64 
   8   7  -3   22.70    1.55 
  -8   7   3   23.01    1.44 
   7  -7  -3    2.54    0.59 
  -7  -7   3    3.53    0.71 
   7  -7  -3    2.61    0.60 
  -7  -7   3    2.31    0.61 
  -7  -7   3    3.75    1.05 
  -7   7   3    2.45    0.66 
  -7   7   3    2.00    0.49 
   7   7  -3    3.30    0.63 
   7   7  -3    2.62    0.55 
   6  -7  -3   27.26    1.69 
  -6  -7   3   29.01    1.73 
  -6  -7   3   29.18    1.68 
   6  -7  -3   25.90    1.69 
  -6  -7   3   28.02    1.74 
  -6   7   3   27.04    1.71 
   6   7  -3   19.80    2.15 
  -6   7   3   25.70    1.56 
  -5  -7   3   20.00    1.27 
   5  -7  -3   17.79    1.32 
  -5  -7   3   17.62    1.36 
   5   7  -3   20.41    1.31 
  -5   7   3   20.02    1.28 
  -5   7   3   18.94    1.39 
   5   7  -3   17.05    1.25 
  -5   7   3   18.77    1.26 
   4  -7  -3  119.38    5.85 
  -4  -7   3  118.93    5.91 
   4  -7  -3  127.68    5.87 
  -4  -7   3  124.62    5.73 
  -4  -7   3  128.35    5.86 
   4   7  -3  122.56    5.75 
   4   7  -3  121.50    5.75 
  -4   7   3  121.56    5.76 
  -4   7   3  124.06    5.86 
  -4   7   3  118.05    5.76 
  -3  -7   3    0.11    0.28 
  -3  -7   3    0.87    0.46 
   3  -7  -3   -0.05    0.47 
  -3  -7   3    0.60    0.46 
   3  -7  -3   -0.06    0.48 
  -3   7   3   -0.05    0.40 
   3   7  -3   -0.13    0.37 
  -3   7   3   -0.11    0.17 
  -3   7   3   -1.29    0.38 
  -3   7   3   -0.35    0.44 
   3   7  -3   -0.19    0.36 
   2  -7  -3   57.94    2.87 
  -2  -7   3   55.06    2.64 
  -2  -7   3   58.44    2.87 
   2   7  -3   56.67    2.85 
  -2   7   3   50.95    2.59 
   2   7  -3   54.97    2.71 
  -2   7   3   57.11    2.84 
  -2   7   3   53.37    2.81 
  -1  -7   3   10.83    0.92 
  -1  -7   3    9.68    0.87 
  -1  -7   3    9.96    0.60 
   1  -7  -3   10.22    0.70 
   1   7  -3    9.83    0.75 
   1   7  -3   10.42    0.76 
  -1   7   3    9.19    0.90 
  -1   7   3    9.49    0.95 
   0  -7   3   50.22    2.49 
   0  -7   3   46.67    2.47 
   0  -7  -3   41.04    2.99 
   0  -7  -3   45.62    2.35 
   0   7   3   50.44    2.55 
   0   7   3   49.86    2.55 
   0   7  -3   48.80    2.31 
   0   7  -3   48.08    2.55 
  -1  -7  -3    2.86    0.53 
   1  -7   3    2.14    0.47 
  -1  -7  -3    2.85    0.61 
   1  -7   3    2.18    0.50 
  -1   7  -3    1.74    0.29 
   1   7   3    1.91    0.58 
  -1   7  -3    2.25    0.30 
  -1   7  -3    2.35    0.41 
  -2  -7  -3   41.34    2.19 
  -2  -7  -3   39.16    2.02 
   2  -7   3   32.27    1.98 
   2  -7   3   36.95    2.00 
  -2   7  -3   37.29    1.92 
   2   7   3   38.30    2.26 
   3  -7   3   40.99    2.21 
   3  -7   3   40.40    2.21 
  -3  -7  -3   42.35    2.36 
  -3  -7  -3   48.60    2.55 
  -3  -7  -3   40.44    2.26 
  -3   7  -3   41.78    2.15 
   3   7   3   45.68    2.39 
  -4  -7  -3    2.57    0.67 
  -4  -7  -3    1.78    0.52 
   4  -7   3    1.86    0.45 
   4  -7   3    1.90    0.46 
  -4  -7  -3    2.05    0.55 
   4   7   3    2.23    0.63 
   4   7   3    1.62    0.59 
  -4   7  -3    1.88    0.41 
   5  -7   3    5.86    0.68 
  -5  -7  -3    7.53    0.87 
   5  -7   3    5.90    0.66 
  -5  -7  -3    6.64    0.84 
  -5  -7  -3    5.63    0.79 
  -5   7  -3    6.59    0.69 
   5   7   3    6.26    0.83 
   5   7   3    6.89    0.90 
  -6  -7  -3   12.16    1.18 
   6  -7   3   10.84    0.92 
  -6  -7  -3   13.24    1.21 
  -6  -7  -3   11.02    1.14 
   6  -7   3   11.85    0.94 
  -6   7  -3   11.99    0.93 
   6   7   3   13.37    1.22 
  -7  -7  -3    4.39    0.80 
   7  -7   3    5.21    0.62 
   7  -7   3    3.62    0.55 
  -7  -7  -3    5.06    0.86 
  -7   7  -3    3.66    0.56 
   7   7   3    2.35    0.70 
  -8  -7  -3   13.26    1.30 
   8  -7   3   11.76    0.96 
  -8  -7  -3   12.16    1.15 
  -8   7  -3   11.05    0.99 
   8   7   3   12.06    1.22 
  -9  -7  -3    0.18    0.52 
  -9  -7  -3    1.43    0.60 
   9  -7   3    0.23    0.42 
  -9   7  -3    0.34    0.43 
   9   7   3    1.05    0.60 
  -9  -8   3   21.77    1.63 
   9  -8  -3   20.53    2.07 
  -9   8   3   19.21    1.25 
  -9   8   3   21.00    1.58 
  -9   8   3   19.13    1.26 
   9   8  -3   22.51    1.57 
  -8  -8   3    0.35    0.55 
   8  -8  -3    0.71    0.50 
  -8   8   3    0.08    0.40 
  -8   8   3    1.09    0.42 
  -8   8   3    0.70    0.56 
   8   8  -3   -0.20    0.49 
  -7  -8   3   12.16    1.15 
   7  -8  -3   13.54    1.23 
  -7   8   3   14.11    1.25 
  -7   8   3   12.48    1.03 
   7   8  -3   13.80    1.17 
   6  -8  -3    1.37    0.54 
  -6  -8   3    0.51    0.44 
  -6   8   3    0.19    0.49 
  -6   8   3    0.18    0.42 
  -6   8   3    0.19    0.29 
   6   8  -3    1.10    0.50 
   6   8  -3    0.38    0.43 
   5  -8  -3   20.61    1.46 
  -5  -8   3   19.15    1.31 
  -5   8   3   22.08    1.37 
   5   8  -3   21.00    1.39 
  -5   8   3   20.07    1.48 
  -4  -8   3    0.67    0.51 
   4  -8  -3    0.61    0.51 
  -4  -8   3    0.98    0.36 
   4  -8  -3    1.37    0.71 
  -4   8   3    1.52    0.58 
  -4   8   3   -0.14    0.28 
  -4   8   3    0.66    0.58 
   4   8  -3    1.25    0.46 
   4   8  -3    0.52    0.42 
   3  -8  -3   49.10    2.75 
  -3  -8   3   50.67    2.55 
   3  -8  -3   53.39    2.77 
  -3  -8   3   46.68    2.71 
  -3  -8   3   55.84    2.76 
   3   8  -3   50.90    2.58 
  -3   8   3   46.08    3.09 
   3   8  -3   50.97    2.57 
  -3   8   3   50.81    2.75 
   2  -8  -3    3.99    0.71 
  -2  -8   3    2.64    0.59 
   2  -8  -3    4.17    0.73 
  -2  -8   3    4.13    0.68 
  -2  -8   3    3.15    0.36 
   2   8  -3    3.93    0.53 
   2   8  -3    2.67    0.48 
  -2   8   3    3.02    0.62 
   1  -8  -3   38.32    2.11 
   1  -8  -3   36.61    2.14 
  -1  -8   3   34.44    2.04 
  -1  -8   3   38.14    2.49 
   1   8  -3   34.33    1.85 
  -1   8   3   34.45    2.06 
   0  -8   3    7.77    0.85 
   0  -8  -3    8.74    0.93 
   0  -8  -3    7.47    0.67 
   0  -8   3    8.62    0.91 
   0  -8  -3    7.42    0.92 
   0   8  -3    6.96    0.62 
   0   8  -3    7.44    0.63 
   0   8   3    7.76    0.87 
   0   8   3    7.37    0.86 
  -1  -8  -3   31.73    2.01 
  -1  -8  -3   30.67    1.92 
  -1  -8  -3   30.67    1.67 
   1  -8   3   31.64    1.80 
   1  -8   3   28.06    2.16 
  -1   8  -3   31.12    1.50 
   1   8   3   32.10    1.89 
  -1   8  -3   30.06    1.50 
   1   8   3   29.27    1.83 
  -1   8  -3   29.66    1.67 
  -2  -8  -3   -0.45    0.54 
  -2  -8  -3    0.45    0.36 
   2  -8   3    0.46    0.46 
   2   8   3    0.15    0.52 
   2   8   3   -0.17    0.47 
  -2   8  -3    0.48    0.33 
   3  -8   3   21.02    1.30 
  -3  -8  -3   17.63    1.44 
  -3  -8  -3   17.54    1.24 
  -3   8  -3   17.11    1.15 
   3   8   3   17.22    1.41 
   3   8   3   19.70    1.84 
  -4  -8  -3    0.28    0.41 
   4  -8   3    0.53    0.66 
  -4  -8  -3   -0.14    0.51 
   4  -8   3   -0.48    0.39 
  -4   8  -3    0.58    0.35 
   4   8   3   -1.14    0.50 
  -5  -8  -3    1.89    0.57 
  -5  -8  -3    3.04    0.73 
   5  -8   3    2.75    0.54 
   5  -8   3    2.75    0.52 
   5   8   3    2.45    0.69 
  -5   8  -3    2.20    0.54 
  -6  -8  -3    0.33    0.56 
  -6  -8  -3    0.73    0.52 
   6  -8   3    0.78    0.42 
  -6   8  -3    0.27    0.35 
   6   8   3   -0.04    0.59 
   7  -8   3    2.92    0.57 
  -7  -8  -3    3.43    0.73 
   7  -8   3    3.05    0.55 
  -7  -8  -3    2.55    0.72 
   7   8   3    3.01    0.88 
  -7   8  -3    3.36    0.54 
  -6  -9   3    5.89    0.91 
  -6  -9   3    6.61    0.77 
   6   9  -3    5.20    0.76 
  -6   9   3    5.53    0.86 
  -6   9   3    6.80    0.73 
  -5  -9   3    1.02    0.63 
  -5  -9   3    0.04    0.36 
   5  -9  -3    1.02    0.52 
  -5   9   3    0.14    0.47 
  -5   9   3    0.79    0.48 
   5   9  -3   -0.09    0.42 
  -5   9   3    0.16    0.46 
   5   9  -3    0.27    0.45 
  -4  -9   3   11.93    0.89 
   4  -9  -3   12.23    1.17 
  -4  -9   3   14.04    1.23 
  -4   9   3   12.34    1.06 
   4   9  -3   12.48    1.06 
  -4   9   3   12.11    1.08 
  -4   9   3   12.94    1.23 
   3  -9  -3   -0.43    0.50 
  -3  -9   3   -0.04    0.50 
  -3  -9   3    0.21    0.26 
   3   9  -3    0.18    0.41 
   3   9  -3   -0.02    0.34 
  -3   9   3    0.60    0.54 
  -3   9   3   -0.29    0.48 
  -3   9   3    0.26    0.47 
   2  -9  -3    3.12    0.67 
  -2  -9   3    2.08    0.60 
  -2   9   3    2.56    0.61 
  -2   9   3    2.76    0.60 
   2   9  -3    2.19    0.46 
   2   9  -3    1.37    0.41 
  -1  -9   3    0.42    0.49 
   1  -9  -3    0.63    0.54 
   1   9  -3    0.36    0.33 
   1   9  -3    0.28    0.32 
  -1   9   3    0.81    0.55 
  -1   9   3   -0.37    0.44 
   0  -9  -3    2.23    0.69 
   0  -9  -3    2.40    0.35 
   0  -9   3    2.50    0.63 
   0   9   3    3.27    0.68 
   0   9  -3    1.96    0.34 
   0   9  -3    1.41    0.46 
   0   9  -3    2.20    0.37 
   1  -9   3   -0.47    0.42 
  -1  -9  -3   -0.09    0.24 
  -1  -9  -3   -0.01    0.48 
  -1   9  -3   -0.12    0.18 
  -1   9  -3    0.01    0.42 
  -1   9  -3    0.25    0.22 
   1   9   3    0.60    0.54 
   2  -9   3   21.62    1.56 
  -2  -9  -3   25.16    1.74 
   2  -9   3   27.04    1.92 
  -2  -9  -3   25.23    1.47 
  -2   9  -3   25.83    1.49 
   2   9   3   24.58    1.69 
  -3  -9  -3    0.45    0.40 
   3  -9   3    0.38    0.44 
  -3  -9  -3    1.09    0.79 
   3   9   3    1.17    0.61 
  -3   9  -3    0.83    0.38 
   4  -9   3    7.01    0.83 
  -4  -9  -3    7.44    1.04 
  -4  -9  -3    7.96    0.90 
   4   9   3    8.32    1.01 
  -4   9  -3    6.96    0.76 
  -5  -9  -3    1.43    0.49 
  -5  -9  -3    1.47    0.65 
   5  -9   3    1.45    0.46 
   5   9   3    1.62    0.67 
  -5   9  -3    1.05    0.45 
 -15   0   4    0.26    0.58 
  15   0  -4    0.26    0.82 
 -15   0   4    0.41    0.46 
 -15   0   4   -0.10    0.68 
 -14   0   4   11.46    1.39 
 -14   0   4   15.98    1.38 
 -14   0   4   15.03    1.17 
 -14   0   4   14.43    1.13 
  14   0  -4   14.82    1.28 
 -13   0   4    0.04    0.45 
  13   0  -4    0.02    0.50 
 -13   0   4    0.01    0.57 
 -13   0   4   -0.18    0.47 
 -12   0   4   40.64    2.25 
  12   0  -4   40.83    2.25 
  12   0  -4   43.84    2.32 
 -12   0   4   39.27    2.38 
 -12   0   4   39.32    2.34 
 -11   0   4   -0.76    0.40 
 -11   0   4    0.24    0.47 
 -11   0   4    0.45    0.42 
  11   0  -4   -0.46    0.58 
  11   0  -4    0.86    0.30 
 -11   0   4    0.77    0.55 
  10   0  -4   -0.22    0.24 
 -10   0   4    0.04    0.38 
  10   0  -4    0.38    0.38 
 -10   0   4    0.30    0.38 
 -10   0   4   -0.07    0.38 
  -9   0   4    0.10    0.36 
  -9   0   4   -0.20    0.32 
   9   0  -4   -0.13    0.33 
  -9   0   4   -0.49    0.34 
   9   0  -4    0.26    0.34 
  -8   0   4   45.03    2.28 
   8   0  -4   43.10    2.23 
  -8   0   4   45.43    2.23 
  -8   0   4   44.33    2.23 
   8   0  -4   42.49    2.23 
   8   0  -4   43.27    2.22 
  -7   0   4   -0.18    0.28 
  -7   0   4   -0.09    0.31 
   7   0  -4   -0.15    0.12 
   7   0  -4    0.54    0.29 
  -7   0   4    0.23    0.27 
   7   0  -4   -0.02    0.28 
   7   0  -4    0.00    0.23 
  -6   0   4   12.05    0.86 
   6   0  -4   12.96    0.86 
   6   0  -4   14.16    0.72 
   6   0  -4   13.20    0.87 
  -6   0   4   14.96    0.90 
   6   0  -4   12.70    0.84 
  -6   0   4   12.50    0.85 
   5   0  -4    0.07    0.29 
   5   0  -4    0.05    0.19 
  -5   0   4    0.13    0.27 
  -5   0   4   -0.14    0.32 
   5   0  -4    0.02    0.29 
  -5   0   4    0.34    0.28 
   5   0  -4    0.07    0.23 
   4   0  -4  365.42   16.76 
   4   0  -4  414.45   16.76 
   4   0  -4  405.60   16.73 
  -4   0   4  347.45   16.75 
   4   0  -4  360.98   16.76 
  -4   0   4  355.07   16.76 
  -4   0   4  378.26   16.78 
   3   0  -4   -0.01    0.20 
   3   0  -4    0.05    0.17 
  -3   0   4   -0.08    0.20 
  -3   0   4    0.06    0.22 
   3   0  -4    0.13    0.21 
  -3   0   4   -0.04    0.19 
   3   0  -4    0.27    0.21 
  -2   0   4  226.51   10.60 
   2   0  -4  242.91   10.61 
  -2   0   4  228.61   10.65 
  -2   0   4  232.02   10.62 
   2   0  -4  257.55   10.65 
   2   0  -4  239.73   10.61 
  -2   0   4  235.30   10.62 
   1   0  -4    0.12    0.22 
   1   0  -4    0.00    0.13 
   1   0  -4    0.04    0.12 
  -1   0   4    0.45    0.19 
   1   0  -4    0.31    0.21 
  -1   0   4   -0.20    0.15 
  -1   0   4    0.09    0.16 
   0   0   4   73.42    3.18 
   0   0  -4   68.63    3.13 
   0   0  -4   75.33    3.27 
   0   0   4   64.41    3.17 
   0   0   4   74.80    3.27 
   0   0  -4   65.38    3.26 
   1   0   4    0.32    0.23 
  -1   0  -4   -0.04    0.24 
   1   0   4   -0.04    0.12 
  -1   0  -4    0.25    0.22 
  -2   0  -4  608.19   25.60 
   2   0   4  589.66   25.50 
   2   0   4  526.58   25.54 
   3   0   4    0.39    0.19 
   3   0   4   -0.16    0.18 
  -3   0  -4   -0.01    0.29 
   3   0   4    0.03    0.22 
  -3   0  -4    0.07    0.33 
  -4   0  -4  390.33   17.24 
  -4   0  -4  384.52   17.31 
   4   0   4  375.36   17.17 
   4   0   4  383.46   17.23 
   4   0   4  394.14   17.17 
  -5   0  -4   -0.09    0.22 
  -5   0  -4   -0.23    0.26 
   5   0   4   -0.04    0.22 
   5   0   4    0.03    0.20 
   5   0   4    0.11    0.20 
   6   0   4   69.78    3.30 
   6   0   4   75.49    3.39 
  -6   0  -4   70.38    3.45 
   6   0   4   67.17    3.32 
  -6   0  -4   70.30    3.32 
   7   0   4    0.02    0.28 
  -7   0  -4    0.23    0.27 
   7   0   4    0.12    0.26 
  -7   0  -4   -0.28    0.32 
   7   0   4   -0.04    0.27 
  -8   0  -4  799.43   37.25 
  -8   0  -4  877.27   37.08 
   8   0   4  840.22   37.11 
   8   0   4  815.08   37.11 
   9   0   4    0.90    0.38 
  -9   0  -4    0.44    0.43 
  -9   0  -4   -0.34    0.34 
   9   0   4   -0.19    0.33 
 -10   0  -4   74.58    3.59 
 -10   0  -4   65.38    3.47 
  10   0   4   65.08    3.36 
  10   0   4   70.23    3.39 
 -11   0  -4   -0.28    0.24 
  11   0   4   -0.61    0.36 
  11   0   4    0.58    0.39 
 -11   0  -4   -0.27    0.49 
 -12   0  -4   41.44    1.97 
  12   0   4   37.01    2.20 
  12   0   4   41.68    2.33 
 -12   0  -4   42.32    2.48 
  13   0   4    0.08    0.45 
 -13   0  -4    0.41    0.56 
 -15  -1   4   -0.31    0.62 
 -15  -1   4    0.13    0.52 
  15  -1  -4   -0.51    0.56 
 -15  -1   4    0.05    0.58 
 -15   1   4   -0.50    0.42 
 -15   1   4    0.16    0.51 
 -15   1   4   -0.36    0.61 
 -15   1   4   -0.09    0.65 
  15   1  -4   -0.25    0.45 
  14  -1  -4    2.92    0.69 
 -14  -1   4    2.66    0.61 
 -14  -1   4    1.89    0.70 
 -14  -1   4    2.24    0.64 
 -14   1   4    3.03    0.74 
 -14   1   4    2.30    0.69 
 -14   1   4    1.87    0.55 
  14   1  -4    2.44    0.67 
 -14   1   4    2.56    0.57 
 -13  -1   4   35.05    2.01 
 -13  -1   4   30.16    2.07 
  13  -1  -4   36.47    2.08 
 -13  -1   4   33.02    1.96 
 -13  -1   4   32.30    2.19 
 -13   1   4   35.51    2.18 
 -13   1   4   33.71    1.95 
 -13   1   4   34.47    2.12 
  13   1  -4   36.28    2.09 
  12  -1  -4    3.38    0.67 
 -12  -1   4    2.53    0.75 
  12  -1  -4    4.04    0.65 
 -12  -1   4    3.22    0.60 
 -12  -1   4    2.63    0.63 
 -12   1   4    4.19    0.75 
 -12   1   4    2.67    0.58 
 -12   1   4    2.83    0.54 
  12   1  -4    4.57    0.74 
 -12   1   4    3.75    0.75 
 -11  -1   4   55.92    3.06 
  11  -1  -4   62.59    3.05 
 -11  -1   4   62.73    3.04 
  11  -1  -4   58.76    3.51 
 -11  -1   4   61.63    3.01 
 -11  -1   4   51.60    3.10 
  11   1  -4   58.30    3.52 
 -11   1   4   59.99    2.97 
 -11   1   4   56.09    3.08 
 -11   1   4   60.28    3.11 
 -11   1   4   61.13    3.00 
 -10  -1   4   24.31    1.47 
 -10  -1   4   24.54    1.49 
  10  -1  -4   24.40    1.50 
 -10  -1   4   24.16    1.58 
  10  -1  -4   26.87    1.49 
 -10  -1   4   21.99    1.58 
 -10   1   4   25.76    1.48 
 -10   1   4   25.32    1.45 
 -10   1   4   24.81    1.56 
  10   1  -4   23.49    1.50 
  -9  -1   4    2.71    0.50 
   9  -1  -4    3.60    0.55 
  -9  -1   4    2.63    0.54 
  -9  -1   4    2.73    0.50 
   9  -1  -4    2.98    0.51 
  -9   1   4    3.03    0.51 
  -9   1   4    3.50    0.53 
   9   1  -4    3.79    0.55 
   9   1  -4    2.57    0.51 
  -9   1   4    1.81    0.47 
  -8  -1   4   36.61    1.91 
   8  -1  -4   36.23    1.89 
  -8  -1   4   36.47    1.92 
   8  -1  -4   37.92    1.93 
  -8  -1   4   36.29    1.92 
   8  -1  -4   34.83    1.89 
   8  -1  -4   34.46    1.64 
  -8   1   4   34.22    1.93 
   8   1  -4   34.17    1.89 
  -8   1   4   39.15    1.91 
   8   1  -4   38.42    1.93 
   8   1  -4   35.60    1.88 
  -8   1   4   37.64    1.90 
   7  -1  -4  234.09   10.86 
   7  -1  -4  231.83   10.86 
   7  -1  -4  244.91   10.88 
  -7  -1   4  236.36   10.86 
  -7  -1   4  251.47   10.88 
   7  -1  -4  260.05   10.70 
  -7  -1   4  225.26   10.85 
   7   1  -4  231.30   10.85 
  -7   1   4  234.25   10.85 
   7   1  -4  225.57   10.85 
   7   1  -4  251.43   10.86 
  -7   1   4  245.68   10.86 
   7   1  -4  233.50   10.74 
  -7   1   4  251.83   10.90 
  -6  -1   4   23.35    1.41 
  -6  -1   4   27.39    1.45 
   6  -1  -4   24.80    1.43 
   6  -1  -4   29.14    1.46 
  -6  -1   4   26.09    1.44 
   6  -1  -4   28.98    1.31 
   6  -1  -4   26.48    1.45 
   6   1  -4   27.86    1.43 
  -6   1   4   25.94    1.44 
   6   1  -4   28.90    1.46 
   6   1  -4   27.73    1.45 
   6   1  -4   28.54    1.35 
  -6   1   4   26.92    1.45 
  -6   1   4   26.98    1.48 
  -5  -1   4  189.12    8.86 
  -5  -1   4  191.24    8.86 
  -5  -1   4  204.25    8.85 
   5  -1  -4  217.47    8.79 
   5  -1  -4  186.59    8.85 
   5  -1  -4  187.91    8.86 
   5  -1  -4  215.30    8.88 
   5   1  -4  210.61    8.84 
   5   1  -4  171.38    8.83 
  -5   1   4  191.61    8.86 
   5   1  -4  205.71    8.81 
   5   1  -4  181.80    8.84 
  -5   1   4  205.52    8.89 
  -5   1   4  184.05    8.85 
  -4  -1   4    4.36    0.46 
   4  -1  -4    4.62    0.50 
   4  -1  -4    4.40    0.47 
  -4  -1   4    4.38    0.46 
   4  -1  -4    4.95    0.48 
   4  -1  -4    4.55    0.42 
  -4  -1   4    3.98    0.43 
   4   1  -4    4.46    0.43 
   4   1  -4    4.93    0.48 
  -4   1   4    3.33    0.41 
   4   1  -4    4.70    0.46 
   4   1  -4    4.81    0.49 
  -4   1   4    4.95    0.50 
  -4   1   4    4.84    0.50 
   3  -1  -4   34.80    1.79 
   3  -1  -4   30.72    1.77 
  -3  -1   4   35.41    1.78 
   3  -1  -4   42.59    1.79 
  -3  -1   4   36.00    1.78 
  -3   1   4   37.31    1.81 
   3   1  -4   40.38    1.81 
   3   1  -4   36.41    1.76 
  -3   1   4   37.63    1.81 
   3   1  -4   40.03    1.75 
  -3   1   4   35.57    1.80 
   3   1  -4   37.08    1.77 
   2  -1  -4   42.46    2.15 
  -2  -1   4   46.78    2.10 
   2  -1  -4   49.38    2.18 
  -2  -1   4   46.31    2.14 
   2  -1  -4   45.07    2.16 
  -2  -1   4   46.25    2.14 
  -2   1   4   46.28    2.17 
   2   1  -4   47.69    2.18 
   2   1  -4   44.50    2.11 
   2   1  -4   48.25    2.10 
  -2   1   4   44.37    2.18 
  -2   1   4   45.91    2.17 
   2   1  -4   42.62    2.11 
   1  -1  -4  132.94    5.85 
  -1  -1   4  128.43    5.81 
   1  -1  -4  128.48    5.90 
   1  -1  -4  127.98    5.84 
  -1  -1   4  131.35    5.88 
  -1  -1   4  128.02    5.78 
  -1  -1   4  125.29    5.81 
   1  -1  -4  137.09    5.89 
  -1   1   4  126.03    5.85 
  -1   1   4  129.03    5.86 
  -1   1   4  132.95    5.90 
   1   1  -4  138.24    5.90 
   1   1  -4  121.27    5.77 
   0  -1   4  283.18   12.72 
   0  -1  -4  284.60   12.78 
   0  -1  -4  275.93   12.85 
   0  -1   4  280.32   12.72 
   0  -1   4  300.05   12.83 
   0  -1  -4  301.67   12.85 
   0  -1  -4  276.33   12.77 
   0   1  -4  277.93   12.82 
   0   1   4  290.92   12.80 
   0   1  -4  302.93   12.84 
   0   1   4  284.48   12.84 
   0   1   4  282.31   12.79 
  -1  -1  -4   20.32    1.04 
  -1  -1  -4   23.23    1.15 
  -1  -1  -4   18.69    1.03 
  -1  -1  -4   20.60    1.16 
   1  -1   4   22.34    1.11 
   1  -1   4   19.51    1.00 
  -1   1  -4   23.25    1.14 
  -1   1  -4   21.81    1.12 
   1   1   4   21.41    1.07 
   1   1   4   22.52    1.08 
   2  -1   4    3.99    0.33 
   2  -1   4    4.08    0.44 
  -2  -1  -4    3.41    0.33 
  -2  -1  -4    3.35    0.42 
  -2  -1  -4    4.24    0.36 
  -2  -1  -4    4.80    0.52 
  -2   1  -4    3.30    0.38 
  -2   1  -4    4.67    0.46 
   2   1   4    3.81    0.37 
   2   1   4    3.99    0.42 
  -3  -1  -4  533.69   22.12 
  -3  -1  -4  487.86   21.99 
   3  -1   4  473.11   22.03 
  -3  -1  -4  492.42   22.15 
   3   1   4  493.20   22.05 
  -3   1  -4  474.00   22.10 
  -3   1  -4  509.87   22.08 
   3   1   4  497.31   22.05 
   4  -1   4    0.61    0.16 
  -4  -1  -4    0.86    0.31 
   4  -1   4    0.52    0.16 
  -4  -1  -4    0.78    0.18 
   4  -1   4    0.83    0.24 
  -4  -1  -4    0.95    0.20 
  -4  -1  -4    0.45    0.36 
  -4   1  -4    1.17    0.27 
   4   1   4    0.83    0.28 
   4   1   4    0.43    0.26 
  -4   1  -4    0.23    0.29 
   4   1   4    0.85    0.27 
  -4   1  -4    0.60    0.28 
  -5  -1  -4  135.35    6.39 
   5  -1   4  140.11    6.40 
  -5  -1  -4  142.97    6.40 
   5  -1   4  145.09    6.41 
  -5  -1  -4  137.50    6.60 
  -5  -1  -4  145.63    6.52 
   5  -1   4  143.78    6.49 
  -5   1  -4  130.00    6.54 
  -5   1  -4  146.85    6.48 
  -5   1  -4  147.80    6.50 
   5   1   4  151.42    6.54 
   5   1   4  142.38    6.48 
  -6  -1  -4    0.45    0.19 
  -6  -1  -4    0.55    0.39 
  -6  -1  -4    0.22    0.31 
   6  -1   4    0.42    0.22 
  -6  -1  -4    0.19    0.19 
   6  -1   4    0.44    0.21 
   6  -1   4    0.10    0.25 
  -6   1  -4    0.77    0.31 
   6   1   4    0.66    0.28 
   6   1   4    0.66    0.30 
   6   1   4    0.62    0.29 
  -6   1  -4    0.65    0.38 
  -6   1  -4    0.49    0.25 
  -7  -1  -4   47.09    2.38 
   7  -1   4   49.50    2.35 
   7  -1   4   49.20    2.39 
  -7  -1  -4   47.31    2.27 
  -7  -1  -4   46.59    2.55 
   7  -1   4   50.71    2.44 
  -7  -1  -4   49.95    2.28 
  -7   1  -4   48.63    2.51 
  -7   1  -4   50.37    2.45 
  -7   1  -4   49.43    2.35 
   7   1   4   47.45    2.41 
   7   1   4   47.60    2.41 
   8  -1   4    2.73    0.42 
   8  -1   4    3.33    0.44 
  -8  -1  -4    3.11    0.33 
  -8  -1  -4    2.14    0.41 
  -8  -1  -4    2.30    0.29 
  -8  -1  -4    3.64    0.66 
  -8   1  -4    1.34    0.36 
  -8   1  -4    3.18    0.50 
  -8   1  -4    2.70    0.57 
   8   1   4    2.23    0.48 
   8   1   4    1.85    0.45 
  -9  -1  -4   81.96    3.66 
  -9  -1  -4   78.84    4.04 
  -9  -1  -4   80.67    3.78 
   9  -1   4   78.62    3.80 
  -9  -1  -4   79.59    3.65 
   9  -1   4   82.49    4.10 
   9   1   4   78.68    3.86 
  -9   1  -4   79.95    3.73 
   9   1   4   79.18    3.87 
  -9   1  -4   79.40    3.97 
  10  -1   4   12.20    0.93 
 -10  -1  -4   12.95    0.88 
 -10  -1  -4   12.68    0.72 
  10  -1   4   13.04    0.95 
 -10  -1  -4   13.99    1.27 
 -10  -1  -4   13.22    0.73 
 -10   1  -4   13.27    0.81 
  10   1   4   14.15    1.05 
 -10   1  -4   13.82    1.19 
 -10   1  -4   13.63    1.12 
  10   1   4   11.74    1.00 
  11  -1   4    4.08    0.58 
 -11  -1  -4    2.33    0.67 
 -11  -1  -4    3.18    0.28 
  11  -1   4    2.33    0.52 
 -11  -1  -4    3.73    0.48 
 -11   1  -4    3.30    0.72 
  11   1   4    3.64    0.64 
 -11   1  -4    3.60    0.39 
  11   1   4    3.15    0.60 
  12  -1   4    0.27    0.43 
  12  -1   4    0.80    0.41 
 -12  -1  -4    0.20    0.28 
  12   1   4    0.46    0.45 
 -12   1  -4    0.28    0.20 
  12   1   4   -0.25    0.41 
 -12   1  -4    0.12    0.49 
  13  -1   4   12.14    0.98 
  13  -1   4   12.36    1.00 
 -13  -1  -4   12.41    1.35 
 -13   1  -4    7.29    1.02 
  13   1   4    8.03    0.97 
 -15  -2   4    0.46    0.69 
 -15  -2   4    0.31    0.70 
 -15  -2   4    1.56    0.58 
  15  -2  -4    1.04    0.55 
 -15   2   4   -0.43    0.52 
 -15   2   4    1.01    0.47 
 -15   2   4    0.77    0.47 
  15   2  -4    1.36    0.67 
 -14  -2   4   16.81    1.66 
 -14  -2   4   16.42    1.49 
  14  -2  -4   17.97    1.40 
 -14  -2   4   20.29    1.41 
  14   2  -4   20.14    1.48 
 -14   2   4   18.69    1.53 
 -14   2   4   17.59    1.27 
 -14   2   4   14.73    1.46 
 -14   2   4   17.69    1.27 
 -13  -2   4   -0.40    0.49 
  13  -2  -4    0.61    0.54 
 -13  -2   4    1.37    0.49 
 -13  -2   4    0.44    0.49 
 -13  -2   4   -0.21    0.60 
 -13   2   4    0.22    0.51 
 -13   2   4    0.06    0.49 
  13   2  -4    0.91    0.52 
 -13   2   4    0.57    0.49 
  12  -2  -4   39.73    2.16 
 -12  -2   4   35.53    2.05 
 -12  -2   4   37.82    2.31 
 -12  -2   4   37.22    2.13 
  12  -2  -4   37.91    2.11 
 -12  -2   4   31.36    2.10 
  12   2  -4   37.99    2.14 
 -12   2   4   36.89    2.03 
 -12   2   4   36.97    2.20 
 -12   2   4   38.98    2.20 
 -12   2   4   33.34    1.98 
 -11  -2   4    0.12    0.43 
 -11  -2   4    0.21    0.54 
  11  -2  -4   -0.38    0.43 
  11  -2  -4    0.28    0.44 
 -11   2   4   -0.46    0.38 
 -11   2   4   -0.40    0.46 
  11   2  -4    0.26    0.48 
 -11   2   4    0.25    0.46 
 -11   2   4   -0.45    0.36 
 -10  -2   4   47.17    2.49 
 -10  -2   4   45.74    2.45 
 -10  -2   4   45.72    2.57 
  10  -2  -4   44.79    2.44 
 -10  -2   4   50.34    2.47 
  10  -2  -4   47.61    2.46 
 -10   2   4   45.08    2.39 
 -10   2   4   46.51    2.52 
  10   2  -4   45.07    2.46 
 -10   2   4   46.85    2.41 
  -9  -2   4   -0.08    0.35 
   9  -2  -4    0.47    0.37 
  -9  -2   4    0.70    0.44 
   9  -2  -4   -0.49    0.34 
  -9  -2   4    0.26    0.38 
  -9  -2   4    0.09    0.43 
  -9   2   4    0.22    0.40 
  -9   2   4    0.14    0.36 
   9   2  -4    0.38    0.43 
  -9   2   4   -0.51    0.39 
   9   2  -4   -0.47    0.35 
  -8  -2   4   51.11    2.66 
   8  -2  -4   48.46    2.65 
   8  -2  -4   54.77    2.67 
   8  -2  -4   54.77    2.42 
  -8  -2   4   52.78    2.67 
  -8  -2   4   53.20    2.67 
   8   2  -4   51.41    2.63 
  -8   2   4   58.17    2.67 
   8   2  -4   54.47    2.68 
  -8   2   4   54.29    2.71 
   8   2  -4   52.39    2.67 
  -8   2   4   52.61    2.64 
   7  -2  -4   10.90    0.75 
  -7  -2   4    9.24    0.76 
  -7  -2   4    8.85    0.72 
   7  -2  -4    9.42    0.75 
  -7  -2   4    7.91    0.74 
   7  -2  -4    8.75    0.75 
   7  -2  -4    9.92    0.54 
   7   2  -4    8.63    0.75 
   7   2  -4    9.12    0.71 
  -7   2   4   10.04    0.77 
  -7   2   4   10.17    0.75 
   7   2  -4   10.12    0.85 
  -7   2   4    9.48    0.80 
   6  -2  -4  153.50    6.53 
  -6  -2   4  143.48    6.62 
  -6  -2   4  140.54    6.65 
   6  -2  -4  155.40    6.76 
   6  -2  -4  142.53    6.65 
   6  -2  -4  137.24    6.64 
  -6  -2   4  140.06    6.65 
   6   2  -4  144.28    6.64 
   6   2  -4  138.27    6.63 
   6   2  -4  147.40    6.61 
   6   2  -4  145.92    6.60 
  -6   2   4  145.81    6.64 
  -6   2   4  145.43    6.65 
  -6   2   4  148.80    6.68 
   5  -2  -4   15.88    0.84 
  -5  -2   4   15.09    0.89 
  -5  -2   4   14.45    0.91 
   5  -2  -4   16.62    0.96 
  -5  -2   4   14.11    0.93 
   5  -2  -4   15.77    0.96 
   5  -2  -4   14.56    0.92 
   5   2  -4   14.04    0.91 
   5   2  -4   13.64    0.90 
  -5   2   4   14.39    0.91 
  -5   2   4   15.47    0.96 
   5   2  -4   16.05    0.89 
   5   2  -4   16.42    0.90 
  -5   2   4   18.36    1.02 
   4  -2  -4   11.16    0.78 
  -4  -2   4   11.99    0.70 
   4  -2  -4   12.21    0.69 
   4  -2  -4   10.40    0.76 
  -4  -2   4   11.07    0.74 
   4   2  -4   11.52    0.74 
   4   2  -4   11.42    0.71 
  -4   2   4    9.58    0.77 
  -4   2   4   10.37    0.76 
   4   2  -4   11.01    0.67 
   4   2  -4   10.12    0.73 
  -4   2   4   10.92    0.79 
   3  -2  -4  182.98    8.78 
  -3  -2   4  185.00    8.68 
  -3  -2   4  211.16    8.73 
  -3  -2   4  186.26    8.68 
   3  -2  -4  211.11    8.71 
   3  -2  -4  183.50    8.71 
   3   2  -4  204.81    8.67 
  -3   2   4  193.53    8.70 
   3   2  -4  202.36    8.72 
  -3   2   4  188.27    8.73 
   3   2  -4  176.94    8.65 
   3   2  -4  196.19    8.63 
  -3   2   4  186.30    8.71 
   2  -2  -4   43.98    2.14 
   2  -2  -4   49.68    2.16 
  -2  -2   4   44.23    2.09 
  -2  -2   4   44.51    2.09 
   2  -2  -4   44.00    2.13 
   2  -2  -4   40.66    2.12 
   2   2  -4   45.78    2.02 
   2   2  -4   46.42    2.16 
  -2   2   4   45.88    2.14 
   2   2  -4   40.31    2.04 
  -2   2   4   43.88    2.14 
  -2   2   4   41.94    2.13 
   2   2  -4   43.57    2.05 
  -1  -2   4   27.59    1.28 
   1  -2  -4   25.31    1.37 
   1  -2  -4   25.47    1.35 
   1  -2  -4   24.16    1.34 
  -1  -2   4   26.57    1.33 
  -1  -2   4   27.34    1.28 
  -1   2   4   25.42    1.36 
  -1   2   4   27.97    1.37 
   1   2  -4   28.52    1.40 
  -1   2   4   27.36    1.38 
   0  -2   4   14.20    0.77 
   0  -2   4   13.99    0.67 
   0  -2  -4   12.97    0.79 
   0  -2   4   13.59    0.67 
   0  -2  -4   14.18    0.81 
   0  -2  -4   13.00    0.85 
   0   2   4   13.02    0.80 
   0   2   4   12.55    0.81 
   0   2  -4   13.60    0.85 
   1  -2   4  449.42   18.38 
  -1  -2  -4  408.30   18.37 
  -1  -2  -4  401.92   18.37 
  -1  -2  -4  388.45   18.42 
   1   2   4  395.81   18.39 
  -1   2  -4  464.79   18.44 
  -1   2  -4  395.32   18.36 
   1   2   4  392.19   18.38 
  -2  -2  -4  351.37   15.53 
   2  -2   4  366.52   15.45 
  -2  -2  -4  349.75   15.43 
   2  -2   4  325.69   15.36 
  -2  -2  -4  334.34   15.43 
  -2   2  -4  364.84   15.49 
  -2   2  -4  353.60   15.37 
  -2   2  -4  362.24   15.45 
   2   2   4  324.13   15.46 
   2   2   4  324.22   15.46 
  -3  -2  -4    0.21    0.23 
  -3  -2  -4    0.32    0.34 
  -3  -2  -4    0.35    0.29 
  -3  -2  -4    0.17    0.24 
   3  -2   4    0.17    0.20 
   3  -2   4    0.03    0.18 
  -3   2  -4    0.24    0.22 
  -3   2  -4    0.21    0.28 
   3   2   4    1.25    0.37 
  -3   2  -4    0.09    0.18 
  -4  -2  -4    0.58    0.35 
   4  -2   4    0.65    0.22 
   4  -2   4    1.09    0.14 
  -4  -2  -4    0.57    0.25 
   4  -2   4    0.94    0.14 
  -4  -2  -4    1.01    0.34 
  -4  -2  -4    0.98    0.27 
   4   2   4    0.92    0.31 
  -4   2  -4    1.14    0.30 
  -4   2  -4    0.61    0.26 
  -4   2  -4    1.17    0.25 
   4   2   4    0.78    0.32 
  -5  -2  -4   43.26    2.09 
  -5  -2  -4   38.83    1.97 
   5  -2   4   42.15    2.01 
  -5  -2  -4   36.48    2.14 
   5  -2   4   40.36    1.91 
  -5  -2  -4   41.43    2.00 
   5  -2   4   42.08    1.91 
  -5   2  -4   41.87    2.01 
   5   2   4   40.04    2.06 
   5   2   4   41.43    2.09 
   5   2   4   39.44    2.05 
  -5   2  -4   43.04    2.03 
  -5   2  -4   42.15    2.07 
  -6  -2  -4   10.65    0.81 
   6  -2   4   12.09    0.68 
   6  -2   4   10.87    0.67 
  -6  -2  -4   10.31    0.94 
  -6  -2  -4   10.69    0.71 
   6  -2   4   11.79    0.77 
  -6   2  -4   10.72    0.84 
   6   2   4   12.11    0.86 
  -6   2  -4   11.56    0.75 
   6   2   4   10.90    0.81 
   6   2   4   11.79    0.83 
  -6   2  -4   11.47    0.79 
  -7  -2  -4    0.50    0.36 
  -7  -2  -4    0.80    0.31 
  -7  -2  -4    0.43    0.40 
  -7  -2  -4    0.87    0.29 
   7  -2   4    0.83    0.29 
   7  -2   4    1.18    0.28 
   7  -2   4    0.51    0.29 
  -7   2  -4    0.76    0.36 
   7   2   4    0.39    0.38 
   7   2   4    0.32    0.36 
  -7   2  -4    0.68    0.30 
  -7   2  -4    0.76    0.41 
   8  -2   4    6.45    0.61 
  -8  -2  -4    7.83    0.65 
  -8  -2  -4    7.97    0.92 
  -8  -2  -4    7.63    0.62 
  -8  -2  -4    8.26    0.73 
   8  -2   4    7.36    0.62 
  -8   2  -4    7.57    0.81 
   8   2   4    6.69    0.74 
   8   2   4    7.91    0.75 
  -8   2  -4    6.86    0.61 
  -8   2  -4    8.50    0.77 
   9  -2   4   20.36    1.30 
  -9  -2  -4   20.80    1.59 
  -9  -2  -4   24.25    1.28 
   9  -2   4   22.53    1.31 
  -9  -2  -4   24.39    1.36 
  -9  -2  -4   22.63    1.25 
  -9   2  -4   23.81    1.49 
  -9   2  -4   22.67    1.44 
  -9   2  -4   24.72    1.25 
   9   2   4   22.47    1.42 
   9   2   4   23.37    1.45 
 -10  -2  -4    3.30    0.44 
  10  -2   4    2.59    0.45 
 -10  -2  -4    2.70    0.50 
  10  -2   4    2.56    0.47 
 -10  -2  -4    2.48    0.71 
 -10  -2  -4    3.08    0.41 
 -10   2  -4    2.34    0.54 
 -10   2  -4    3.50    0.38 
 -10   2  -4    1.54    0.51 
  10   2   4    3.12    0.61 
 -11  -2  -4    0.62    0.31 
 -11  -2  -4    0.53    0.28 
 -11  -2  -4    0.46    0.54 
  11  -2   4    0.98    0.39 
 -11  -2  -4    1.30    0.40 
  11  -2   4    0.83    0.40 
  11   2   4    1.28    0.51 
  11   2   4    0.26    0.44 
 -11   2  -4    0.90    0.24 
 -11   2  -4    0.96    0.51 
 -11   2  -4    1.04    0.51 
  12  -2   4    4.79    0.67 
 -12  -2  -4    4.97    0.93 
 -12  -2  -4    4.74    0.57 
 -12  -2  -4    4.73    0.49 
  12  -2   4    4.55    0.63 
 -12  -2  -4    5.48    0.54 
  12   2   4    4.63    0.76 
 -12   2  -4    5.04    0.82 
 -12   2  -4    6.33    0.90 
 -13  -2  -4    0.58    0.33 
  13  -2   4    0.42    0.44 
  13  -2   4    1.05    0.47 
 -13  -2  -4   -0.15    0.65 
 -13  -2  -4    0.65    0.33 
 -13  -2  -4    0.60    0.22 
 -13   2  -4    1.62    0.64 
  13   2   4    1.06    0.54 
 -13   2  -4   -0.43    0.53 
 -14  -3   4    5.93    0.82 
 -14  -3   4    3.83    0.93 
  14  -3  -4    6.44    0.89 
 -14   3   4    5.96    0.72 
 -14   3   4    5.81    0.85 
 -14   3   4    5.91    0.98 
 -13  -3   4    7.58    0.92 
  13  -3  -4    7.80    0.95 
 -13  -3   4    7.45    1.43 
  13   3  -4    7.47    0.95 
 -13   3   4    6.10    0.84 
 -13   3   4    6.48    0.91 
 -12  -3   4    0.76    0.53 
  12  -3  -4    0.29    0.49 
 -12  -3   4    0.30    0.57 
  12  -3  -4    0.83    0.51 
 -12  -3   4   -0.13    0.42 
 -12   3   4   -0.06    0.45 
 -12   3   4    1.30    0.44 
 -12   3   4   -0.15    0.49 
 -12   3   4    0.08    0.40 
  12   3  -4    0.37    0.53 
 -11  -3   4   42.91    2.28 
 -11  -3   4   40.46    2.42 
  11  -3  -4   40.27    2.24 
 -11  -3   4   38.26    2.27 
 -11  -3   4   38.00    2.34 
  11   3  -4   40.42    2.34 
 -11   3   4   38.89    2.31 
  11   3  -4   42.51    2.29 
 -11   3   4   43.12    2.27 
 -11   3   4   40.51    2.15 
 -11   3   4   38.09    2.14 
 -10  -3   4   10.00    1.09 
 -10  -3   4   10.37    1.14 
  10  -3  -4   11.12    0.97 
  10  -3  -4   10.04    0.96 
 -10  -3   4   11.71    1.02 
 -10   3   4   10.11    0.87 
 -10   3   4    9.17    0.87 
 -10   3   4    9.54    1.02 
   9  -3  -4    0.53    0.44 
  -9  -3   4    0.44    0.41 
   9  -3  -4    1.00    0.17 
  -9  -3   4    1.05    0.46 
   9  -3  -4    0.44    0.42 
  -9  -3   4    0.17    0.40 
  -9  -3   4    0.26    0.48 
  -9   3   4    0.70    0.41 
  -9   3   4    0.48    0.42 
  -9   3   4    1.17    0.44 
   9   3  -4    0.79    0.43 
   9   3  -4    1.40    0.51 
  -8  -3   4  111.01    5.16 
  -8  -3   4  113.19    5.19 
  -8  -3   4  107.39    5.24 
   8  -3  -4  115.89    5.18 
   8  -3  -4   94.35    5.13 
   8  -3  -4  111.82    4.95 
  -8  -3   4  117.45    5.20 
  -8   3   4   97.70    5.17 
  -8   3   4  111.99    5.13 
   8   3  -4  114.03    5.16 
   8   3  -4  102.19    5.11 
  -8   3   4  113.69    5.14 
   8   3  -4  109.94    5.17 
   7  -3  -4   42.98    2.07 
   7  -3  -4   45.33    2.25 
  -7  -3   4   40.19    2.23 
   7  -3  -4   42.19    2.23 
  -7  -3   4   43.51    2.24 
  -7  -3   4   44.39    2.22 
   7   3  -4   45.69    2.25 
   7   3  -4   42.84    2.19 
  -7   3   4   41.61    2.27 
  -7   3   4   43.95    2.22 
   7   3  -4   43.23    2.23 
  -7   3   4   47.76    2.25 
  -6  -3   4    0.29    0.31 
   6  -3  -4    0.99    0.34 
  -6  -3   4    0.75    0.34 
   6  -3  -4    0.69    0.33 
   6  -3  -4    0.55    0.23 
   6   3  -4    0.65    0.25 
  -6   3   4    0.62    0.41 
   6   3  -4    0.35    0.34 
   6   3  -4    0.83    0.32 
  -6   3   4    0.58    0.35 
  -6   3   4    1.09    0.36 
   5  -3  -4   68.44    3.18 
   5  -3  -4   61.87    3.16 
  -5  -3   4   61.24    3.14 
  -5  -3   4   62.02    3.15 
   5   3  -4   71.14    3.15 
  -5   3   4   66.07    3.16 
   5   3  -4   64.60    3.15 
  -5   3   4   63.99    3.19 
   5   3  -4   70.15    3.11 
  -5   3   4   66.06    3.16 
   5   3  -4   68.45    3.14 
   4  -3  -4   53.62    2.70 
   4  -3  -4   57.47    2.72 
  -4  -3   4   60.66    2.71 
  -4  -3   4   56.18    2.69 
  -4   3   4   55.11    2.73 
  -4   3   4   53.46    2.69 
   4   3  -4   53.80    2.71 
   4   3  -4   52.97    2.64 
   4   3  -4   57.91    2.62 
   4   3  -4   60.91    2.74 
  -4   3   4   51.85    2.70 
   3  -3  -4    6.08    0.60 
  -3  -3   4    6.49    0.55 
   3  -3  -4    6.46    0.61 
  -3   3   4    6.61    0.57 
   3   3  -4    6.56    0.45 
  -3   3   4    6.24    0.62 
  -3   3   4    6.49    0.55 
  -3   3   4    6.06    0.62 
   3   3  -4    6.17    0.50 
   3   3  -4    5.72    0.51 
  -2  -3   4   34.96    1.70 
   2  -3  -4   33.90    1.76 
  -2  -3   4   36.86    1.71 
   2  -3  -4   31.43    1.73 
   2  -3  -4   34.90    1.73 
  -2   3   4   31.95    1.74 
   2   3  -4   34.86    1.65 
  -2   3   4   33.25    1.77 
  -2   3   4   35.50    1.77 
   2   3  -4   36.49    1.65 
   2   3  -4   35.34    1.62 
   1  -3  -4  526.86   22.65 
  -1  -3   4  512.86   22.58 
   1  -3  -4  502.73   22.65 
   1  -3  -4  470.67   22.65 
  -1  -3   4  514.42   22.58 
   1   3  -4  487.92   22.75 
   1   3  -4  514.86   22.51 
  -1   3   4  519.14   22.66 
   1   3  -4  540.29   22.52 
  -1   3   4  484.07   22.65 
   0  -3  -4    0.48    0.28 
   0  -3   4    0.74    0.21 
   0  -3   4    0.64    0.21 
   0  -3   4    0.63    0.22 
   0  -3  -4    0.30    0.28 
   0  -3  -4    0.47    0.28 
   0   3   4    0.23    0.29 
   0   3   4    0.66    0.30 
   0   3  -4    0.84    0.11 
   0   3  -4    0.26    0.36 
   1  -3   4  119.85    5.45 
  -1  -3  -4  112.47    5.57 
  -1  -3  -4  131.53    5.63 
  -1  -3  -4  124.93    5.58 
   1  -3   4  125.27    5.46 
  -1   3  -4  121.58    5.69 
   1   3   4  113.25    5.58 
   1   3   4  119.57    5.60 
  -1   3  -4  125.98    5.43 
   2  -3   4   17.22    0.84 
  -2  -3  -4   16.37    1.00 
   2  -3   4   19.25    0.97 
  -2  -3  -4   17.62    1.10 
  -2  -3  -4   16.40    1.01 
  -2   3  -4   18.47    0.93 
   2   3   4   16.97    1.05 
  -2   3  -4   20.10    1.16 
   2   3   4   15.53    1.01 
  -2   3  -4   17.26    0.87 
  -3  -3  -4   12.41    1.20 
  -3  -3  -4   17.61    0.97 
   3  -3   4   16.83    0.89 
  -3  -3  -4   16.85    0.99 
   3  -3   4   16.47    0.85 
  -3   3  -4   16.45    0.90 
   3   3   4   14.35    0.99 
  -3   3  -4   17.11    0.86 
   3   3   4   15.97    1.01 
   4  -3   4   16.87    0.82 
  -4  -3  -4   16.62    1.13 
   4  -3   4   15.23    0.88 
   4  -3   4   15.18    0.81 
   4  -3   4   16.48    0.90 
  -4  -3  -4   15.69    0.97 
  -4  -3  -4   18.90    1.01 
  -4   3  -4   16.33    0.92 
   4   3   4   16.68    1.03 
   4   3   4   15.46    1.02 
  -4   3  -4   16.15    0.89 
   5  -3   4   15.58    0.79 
   5  -3   4   14.20    0.86 
  -5  -3  -4   14.25    0.94 
  -5  -3  -4   15.47    1.11 
   5  -3   4   14.45    0.79 
  -5  -3  -4   15.01    0.93 
   5   3   4   14.57    1.00 
  -5   3  -4   15.26    0.90 
  -5   3  -4   14.98    0.88 
   5   3   4   14.75    0.99 
   5   3   4   15.12    1.10 
  -6  -3  -4    0.25    0.32 
   6  -3   4   -0.15    0.21 
  -6  -3  -4   -0.36    0.35 
   6  -3   4    0.01    0.23 
   6  -3   4    0.01    0.20 
  -6  -3  -4   -0.64    0.27 
   6   3   4    0.28    0.37 
   6   3   4   -0.20    0.33 
  -6   3  -4    0.14    0.28 
  -6   3  -4   -0.25    0.29 
  -6   3  -4   -0.11    0.27 
   7  -3   4    7.86    0.60 
  -7  -3  -4    7.52    0.96 
   7  -3   4    8.62    0.70 
  -7  -3  -4    8.73    0.83 
  -7  -3  -4    7.97    0.72 
  -7  -3  -4    6.65    0.81 
   7   3   4    7.51    0.80 
  -7   3  -4    8.72    0.81 
   7   3   4    7.64    0.78 
  -7   3  -4    8.84    0.73 
  -7   3  -4    7.61    0.74 
   8  -3   4   20.31    1.13 
  -8  -3  -4   19.31    1.28 
   8  -3   4   19.14    1.13 
  -8  -3  -4   19.46    1.22 
  -8  -3  -4   19.74    1.19 
  -8  -3  -4   20.58    1.49 
  -8   3  -4   21.93    1.26 
   8   3   4   22.37    1.35 
   8   3   4   17.96    1.30 
  -8   3  -4   21.20    1.28 
  -9  -3  -4   24.78    1.38 
   9  -3   4   23.49    1.52 
   9  -3   4   23.06    1.35 
  -9  -3  -4   24.57    1.47 
  -9  -3  -4   23.52    1.70 
  -9  -3  -4   23.48    1.39 
  -9   3  -4   24.29    1.49 
  -9   3  -4   23.88    1.37 
  -9   3  -4   25.15    1.49 
   9   3   4   25.82    1.55 
  10  -3   4    0.65    0.35 
 -10  -3  -4    0.12    0.32 
 -10  -3  -4    0.12    0.37 
 -10  -3  -4    0.81    0.39 
 -10  -3  -4    0.96    0.55 
  10  -3   4    0.87    0.35 
 -10   3  -4    0.83    0.28 
  10   3   4    0.27    0.46 
 -10   3  -4    0.27    0.43 
  10   3   4    0.15    0.48 
 -10   3  -4    0.33    0.43 
 -11  -3  -4   32.46    1.78 
  11  -3   4   32.25    1.75 
 -11  -3  -4   29.78    1.69 
 -11  -3  -4   31.00    1.67 
 -11  -3  -4   30.10    2.46 
  11  -3   4   28.53    1.73 
 -11   3  -4   32.08    1.88 
 -11   3  -4   33.54    1.88 
  11   3   4   30.94    1.94 
 -12  -3  -4   10.60    0.87 
  12  -3   4    8.60    0.86 
 -12  -3  -4   10.22    0.81 
  12  -3   4   10.81    0.90 
 -12  -3  -4   10.38    0.83 
 -12   3  -4    9.48    1.06 
  12   3   4   11.21    1.17 
 -12   3  -4    9.70    1.03 
 -14  -4   4   -0.14    0.74 
  14  -4  -4    1.60    0.71 
 -14   4   4    1.37    0.71 
 -14   4   4    0.78    0.45 
 -14   4   4    0.68    0.54 
  14   4  -4    1.60    0.67 
 -13  -4   4    0.19    0.64 
 -13  -4   4    0.23    0.51 
  13  -4  -4    0.36    0.45 
  13   4  -4    1.33    0.60 
 -13   4   4   -0.03    0.60 
 -13   4   4    0.95    0.55 
  12  -4  -4    0.74    0.51 
 -12  -4   4   -0.01    0.50 
 -12  -4   4    0.64    0.64 
 -12   4   4    0.44    0.36 
 -12   4   4   -0.41    0.60 
 -12   4   4   -0.11    0.41 
  12   4  -4    0.35    0.56 
 -12   4   4    0.03    0.44 
  11  -4  -4    8.78    0.96 
  11  -4  -4   10.89    0.99 
 -11  -4   4    8.33    0.93 
 -11  -4   4    8.41    0.96 
 -11  -4   4    8.75    1.09 
  11   4  -4    9.46    1.03 
 -11   4   4   10.11    0.88 
 -11   4   4    9.78    0.88 
  11   4  -4    9.22    0.97 
 -11   4   4    9.37    1.01 
 -11   4   4   10.36    0.97 
  10  -4  -4   13.01    1.08 
 -10  -4   4   12.90    1.08 
 -10  -4   4   12.04    1.24 
  10  -4  -4   12.98    1.09 
 -10  -4   4   14.49    1.20 
 -10   4   4   12.26    1.16 
  10   4  -4   14.37    1.14 
 -10   4   4   12.51    0.99 
 -10   4   4   12.95    1.01 
 -10   4   4   12.41    1.02 
   9  -4  -4   73.89    3.97 
  -9  -4   4   78.61    4.10 
   9  -4  -4   87.00    3.74 
   9  -4  -4   87.20    4.03 
  -9  -4   4   87.01    4.54 
  -9   4   4   85.01    3.94 
   9   4  -4   66.99    3.93 
  -9   4   4   79.66    4.04 
  -9   4   4   86.41    3.94 
   9   4  -4   82.79    4.01 
  -8  -4   4   15.47    1.21 
   8  -4  -4   13.41    0.82 
   8  -4  -4   13.38    1.05 
   8  -4  -4   14.14    1.04 
  -8  -4   4   13.77    1.09 
   8   4  -4   14.28    1.07 
   8   4  -4   14.41    1.09 
  -8   4   4   15.41    1.06 
  -8   4   4   12.78    1.10 
  -8   4   4   14.57    1.02 
   7  -4  -4    1.43    0.45 
  -7  -4   4    1.84    0.50 
   7  -4  -4    2.68    0.53 
  -7  -4   4    2.27    0.55 
  -7  -4   4    1.93    0.51 
   7   4  -4    1.25    0.45 
  -7   4   4    1.75    0.46 
   7   4  -4    1.64    0.37 
  -7   4   4    1.19    0.45 
  -7   4   4    1.06    0.42 
   7   4  -4    1.74    0.47 
  -6  -4   4  243.44   10.77 
   6  -4  -4  245.84   10.77 
   6  -4  -4  216.92   10.74 
  -6  -4   4  225.74   10.75 
  -6   4   4  217.58   10.76 
   6   4  -4  231.54   10.68 
   6   4  -4  248.01   10.74 
  -6   4   4  248.42   10.74 
  -6   4   4  240.49   10.73 
   6   4  -4  244.59   10.73 
   5  -4  -4  106.98    5.09 
  -5  -4   4  106.05    5.07 
   5  -4  -4  110.63    5.09 
  -5  -4   4   98.82    5.06 
   5   4  -4  108.83    5.04 
   5   4  -4  106.16    5.00 
  -5   4   4  113.72    5.10 
   5   4  -4  113.23    5.05 
  -5   4   4  109.17    5.12 
  -5   4   4  111.63    5.08 
   4  -4  -4  195.15    9.12 
  -4  -4   4  201.01    9.10 
   4  -4  -4  196.34    9.12 
  -4  -4   4  195.33    9.10 
   4   4  -4  203.14    9.06 
   4   4  -4  196.88    9.14 
   4   4  -4  209.35    9.06 
   4   4  -4  202.58    9.02 
  -4   4   4  201.37    9.22 
  -4   4   4  194.05    9.14 
  -4   4   4  205.78    9.12 
   3  -4  -4    0.43    0.36 
   3  -4  -4    0.56    0.31 
  -3  -4   4   -0.04    0.26 
  -3  -4   4    0.57    0.30 
   3   4  -4    0.31    0.32 
   3   4  -4    0.53    0.20 
  -3   4   4    0.55    0.35 
   3   4  -4    0.31    0.25 
  -3   4   4    0.52    0.33 
   3   4  -4    0.51    0.26 
   2  -4  -4  219.11   10.52 
   2  -4  -4  236.15   10.53 
  -2  -4   4  241.99   10.48 
   2  -4  -4  226.43   10.46 
  -2  -4   4  239.78   10.48 
  -2   4   4  223.84   10.52 
   2   4  -4  246.94   10.42 
   2   4  -4  233.96   10.41 
  -2   4   4  224.98   10.52 
   2   4  -4  238.20   10.39 
   2   4  -4  223.23   10.55 
   1  -4  -4   45.22    2.30 
  -1  -4   4   46.30    2.22 
   1  -4  -4   47.50    2.30 
   1  -4  -4   44.26    2.24 
  -1  -4   4   45.20    2.21 
   1   4  -4   45.33    2.32 
   1   4  -4   48.27    2.12 
  -1   4   4   46.05    2.30 
  -1   4   4   43.60    2.29 
   1   4  -4   46.88    2.12 
   0  -4   4  104.53    4.80 
   0  -4  -4  105.85    4.87 
   0  -4   4  104.17    4.80 
   0  -4  -4  105.30    4.90 
   0  -4  -4  104.61    4.89 
   0   4  -4  106.52    4.73 
   0   4  -4  105.74    4.92 
   0   4   4  102.16    4.89 
   0   4   4  106.27    4.90 
   1  -4   4    1.94    0.28 
  -1  -4  -4    2.11    0.41 
  -1  -4  -4    1.89    0.40 
   1  -4   4    1.49    0.27 
  -1  -4  -4    1.50    0.35 
   1  -4   4    2.21    0.24 
  -1   4  -4    1.84    0.41 
   1   4   4    1.17    0.36 
  -1   4  -4    1.96    0.22 
   1   4   4    1.39    0.39 
  -2  -4  -4  195.92    8.67 
   2  -4   4  198.11    8.51 
   2  -4   4  178.04    8.52 
  -2  -4  -4  191.46    8.65 
   2  -4   4  192.35    8.52 
  -2  -4  -4  190.77    8.69 
   2   4   4  190.42    8.69 
  -2   4  -4  187.73    8.53 
   2   4   4  177.84    8.66 
  -2   4  -4  196.49    8.67 
   3  -4   4   10.60    0.64 
  -3  -4  -4   10.59    0.88 
  -3  -4  -4   10.97    0.84 
   3  -4   4   11.89    0.63 
   3  -4   4   11.29    0.64 
  -3   4  -4   11.52    0.82 
   3   4   4    9.48    0.84 
   3   4   4   10.43    0.84 
  -3   4  -4   11.26    0.65 
   4  -4   4   41.24    2.04 
  -4  -4  -4   44.92    2.21 
   4  -4   4   41.60    2.04 
  -4  -4  -4   47.56    2.24 
   4  -4   4   43.44    2.05 
  -4  -4  -4   42.47    2.30 
   4   4   4   45.51    2.26 
   4   4   4   39.22    2.21 
  -4   4  -4   43.16    2.05 
  -4   4  -4   43.09    2.19 
  -4   4  -4   43.76    2.08 
  -5  -4  -4    5.31    0.63 
  -5  -4  -4    6.76    0.79 
   5  -4   4    5.37    0.47 
   5  -4   4    6.08    0.53 
   5  -4   4    5.40    0.46 
   5  -4   4    4.81    0.45 
  -5  -4  -4    5.44    0.60 
  -5   4  -4    5.42    0.54 
   5   4   4    6.56    0.72 
  -5   4  -4    5.83    0.63 
   5   4   4    5.82    0.68 
  -5   4  -4    5.24    0.49 
   6  -4   4   50.10    2.48 
  -6  -4  -4   50.97    2.60 
   6  -4   4   52.34    2.48 
  -6  -4  -4   50.90    2.78 
  -6  -4  -4   53.22    2.64 
   6  -4   4   54.10    2.55 
  -6   4  -4   51.65    2.58 
  -6   4  -4   51.97    2.54 
   6   4   4   53.85    2.70 
  -6   4  -4   52.69    2.51 
   6   4   4   50.56    2.66 
  -7  -4  -4   10.98    1.12 
  -7  -4  -4   11.92    0.95 
  -7  -4  -4    9.17    0.83 
   7  -4   4   10.55    0.79 
   7  -4   4   10.74    0.75 
   7  -4   4   11.26    0.75 
   7   4   4   12.91    1.03 
  -7   4  -4   11.43    0.85 
  -7   4  -4   11.60    0.80 
  -7   4  -4   11.50    0.83 
   7   4   4   11.63    1.01 
  -8  -4  -4   21.72    1.32 
  -8  -4  -4   18.98    1.23 
  -8  -4  -4   19.34    1.51 
   8  -4   4   19.32    1.14 
   8  -4   4   19.19    1.16 
   8   4   4   19.74    1.37 
  -8   4  -4   20.62    1.20 
   8   4   4   22.72    1.43 
  -8   4  -4   20.47    1.26 
   9  -4   4    0.22    0.31 
   9  -4   4    0.51    0.32 
  -9  -4  -4    0.30    0.40 
  -9  -4  -4    0.21    0.37 
  -9  -4  -4    0.09    0.51 
  -9  -4  -4    0.01    0.46 
  -9   4  -4    0.85    0.37 
   9   4   4    0.45    0.50 
   9   4   4    0.49    0.47 
  -9   4  -4   -0.02    0.31 
  10  -4   4    7.93    0.72 
  10  -4   4    6.06    0.69 
 -10  -4  -4    7.95    0.87 
 -10  -4  -4    7.90    0.75 
 -10  -4  -4    6.41    0.99 
 -10  -4  -4    8.01    0.80 
 -10   4  -4    6.47    0.73 
 -10   4  -4    6.43    0.76 
  10   4   4    7.90    0.96 
 -11  -4  -4    1.67    0.72 
  11  -4   4    1.70    0.44 
 -11  -4  -4    1.98    0.55 
 -11  -4  -4    1.50    0.34 
  11  -4   4    1.76    0.42 
 -11  -4  -4    0.82    0.44 
  11   4   4    1.76    0.62 
 -11   4  -4    1.04    0.49 
 -11   4  -4    1.13    0.46 
 -12  -4  -4    0.83    0.64 
  12  -4   4    0.70    0.40 
 -12  -4  -4    1.72    0.54 
 -12   4  -4    1.46    0.49 
 -12   4  -4    1.08    0.54 
 -13  -5   4   12.46    1.42 
  13  -5  -4   13.08    1.64 
 -13   5   4   10.67    1.07 
 -13   5   4   12.20    1.30 
  13   5  -4   11.60    1.24 
 -12  -5   4    9.10    1.14 
 -12  -5   4    8.27    1.04 
  12  -5  -4   10.49    1.07 
 -12   5   4    9.45    0.96 
 -12   5   4    9.62    0.88 
 -12   5   4    9.45    1.17 
  12   5  -4    8.23    1.01 
  11  -5  -4   17.78    1.33 
 -11  -5   4   14.94    1.32 
 -11  -5   4   14.71    1.48 
 -11   5   4   15.48    1.15 
  11   5  -4   17.08    1.32 
 -11   5   4   15.45    1.12 
 -11   5   4   15.50    1.14 
 -11   5   4   15.89    1.37 
 -10  -5   4    7.71    0.97 
  10  -5  -4    7.95    0.86 
  10  -5  -4    7.02    0.51 
  10  -5  -4    7.26    0.89 
 -10  -5   4    5.81    0.82 
 -10  -5   4    6.95    0.91 
 -10   5   4    7.18    0.77 
 -10   5   4    7.26    0.77 
  10   5  -4    7.41    0.86 
 -10   5   4    7.42    0.95 
  10   5  -4    7.28    0.87 
 -10   5   4    6.93    0.77 
  -9  -5   4   17.55    1.26 
   9  -5  -4   14.30    0.91 
   9  -5  -4   14.11    1.16 
   9  -5  -4   16.12    1.42 
  -9  -5   4   16.09    1.35 
   9   5  -4   19.39    1.27 
  -9   5   4   16.87    1.30 
  -9   5   4   14.46    1.12 
  -9   5   4   14.51    1.11 
  -8  -5   4    5.38    0.77 
   8  -5  -4    5.45    0.70 
  -8  -5   4    4.96    0.78 
   8  -5  -4    4.86    0.71 
   8   5  -4    6.10    0.74 
  -8   5   4    5.43    0.78 
   8   5  -4    4.93    0.70 
  -8   5   4    4.65    0.62 
  -8   5   4    4.23    0.62 
  -7  -5   4    4.28    0.66 
   7  -5  -4    3.48    0.61 
   7  -5  -4    4.67    0.67 
  -7  -5   4    3.01    0.62 
  -7   5   4    3.59    0.57 
  -7   5   4    3.87    0.58 
   7   5  -4    2.60    0.58 
   7   5  -4    4.11    0.61 
  -7   5   4    2.26    0.52 
  -6  -5   4  179.26    8.06 
   6  -5  -4  176.85    8.05 
  -6  -5   4  163.51    8.03 
   6  -5  -4  164.61    8.03 
  -6  -5   4  186.65    8.06 
   6   5  -4  177.93    7.99 
   6   5  -4  170.89    7.98 
  -6   5   4  175.10    8.00 
   6   5  -4  168.60    7.94 
  -6   5   4  173.93    7.99 
  -5  -5   4   75.39    3.55 
  -5  -5   4   75.32    3.55 
   5  -5  -4   75.52    3.57 
   5  -5  -4   69.79    3.55 
  -5  -5   4   67.44    3.53 
  -5   5   4   65.32    3.55 
  -5   5   4   73.84    3.53 
   5   5  -4   73.25    3.44 
   5   5  -4   72.57    3.49 
  -5   5   4   75.45    3.54 
   5   5  -4   73.74    3.50 
   4  -5  -4    0.19    0.36 
  -4  -5   4   -0.05    0.35 
  -4  -5   4   -0.04    0.33 
   4  -5  -4   -0.42    0.34 
  -4  -5   4    0.44    0.31 
   4   5  -4   -0.28    0.30 
   4   5  -4   -0.01    0.22 
  -4   5   4    0.23    0.39 
  -4   5   4   -0.09    0.38 
   4   5  -4    0.05    0.30 
  -4   5   4   -0.37    0.34 
   3  -5  -4   25.13    1.43 
   3  -5  -4   24.52    1.43 
  -3  -5   4   24.58    1.47 
  -3  -5   4   23.81    1.37 
  -3   5   4   25.73    1.43 
   3   5  -4   23.66    1.25 
  -3   5   4   24.40    1.42 
   3   5  -4   23.58    1.30 
   3   5  -4   22.98    1.29 
   2  -5  -4    5.87    0.64 
  -2  -5   4    5.43    0.57 
   2  -5  -4    4.46    0.50 
  -2  -5   4    4.86    0.55 
   2  -5  -4    6.43    0.66 
  -2   5   4    4.91    0.62 
  -2   5   4    4.88    0.57 
   2   5  -4    5.63    0.49 
   2   5  -4    5.28    0.48 
  -1  -5   4    6.99    0.62 
   1  -5  -4    7.59    0.72 
   1  -5  -4    7.91    0.75 
   1  -5  -4    7.60    0.62 
  -1  -5   4    7.61    0.63 
  -1   5   4    7.79    0.76 
   1   5  -4    7.43    0.76 
  -1   5   4    7.95    0.73 
   1   5  -4    7.91    0.51 
   1   5  -4    7.55    0.50 
   0  -5   4   12.93    0.86 
   0  -5  -4   13.66    0.91 
   0  -5   4   14.09    0.87 
   0  -5  -4   14.37    1.01 
   0  -5   4   14.45    0.74 
   0  -5  -4   13.11    0.98 
   0   5   4   14.57    1.01 
   0   5  -4   14.17    1.01 
  -1  -5  -4   17.77    1.07 
   1  -5   4   17.14    0.82 
   1  -5   4   15.69    0.96 
  -1  -5  -4   15.97    1.11 
  -1  -5  -4   15.52    1.03 
   1  -5   4   16.73    0.96 
   1   5   4   16.11    1.11 
   1   5   4   17.80    1.12 
  -1   5  -4   16.49    0.87 
  -1   5  -4   14.29    1.09 
  -2  -5  -4    2.19    0.47 
  -2  -5  -4    1.13    0.37 
   2  -5   4    2.31    0.35 
  -2  -5  -4    1.81    0.48 
  -2   5  -4    2.36    0.29 
   2   5   4    1.77    0.44 
  -2   5  -4    1.31    0.43 
   2   5   4    1.66    0.45 
  -3  -5  -4   33.27    1.74 
   3  -5   4   30.94    1.58 
  -3  -5  -4   32.45    1.77 
  -3  -5  -4   29.38    1.76 
   3   5   4   30.10    1.77 
  -3   5  -4   31.06    1.55 
  -3   5  -4   32.17    1.75 
   3   5   4   29.52    1.75 
  -4  -5  -4   10.41    0.88 
   4  -5   4   10.58    0.79 
  -4  -5  -4   11.73    0.96 
  -4  -5  -4   10.35    0.98 
   4  -5   4   10.43    0.72 
   4   5   4   11.23    0.98 
  -4   5  -4   11.74    0.74 
  -4   5  -4   11.55    0.91 
  -5  -5  -4   83.10    3.92 
   5  -5   4   77.76    3.73 
  -5  -5  -4   79.37    3.88 
  -5  -5  -4   76.95    3.98 
   5  -5   4   77.25    3.73 
   5   5   4   79.83    3.94 
  -5   5  -4   82.82    3.76 
  -5   5  -4   83.02    3.88 
  -6  -5  -4   21.10    1.52 
   6  -5   4   20.96    1.19 
  -6  -5  -4   21.52    1.40 
  -6  -5  -4   20.94    1.33 
   6  -5   4   21.46    1.20 
  -6   5  -4   21.70    1.11 
  -6   5  -4   22.12    1.33 
   6   5   4   21.21    1.41 
  -6   5  -4   22.48    1.25 
   7  -5   4   24.53    1.38 
  -7  -5  -4   25.69    1.53 
   7  -5   4   26.10    1.37 
  -7  -5  -4   24.15    1.72 
  -7  -5  -4   24.49    1.56 
  -7   5  -4   25.30    1.30 
   7   5   4   22.08    2.11 
  -7   5  -4   26.75    1.44 
   7   5   4   24.08    1.63 
   8  -5   4    8.43    0.71 
  -8  -5  -4    8.98    1.04 
   8  -5   4    9.22    0.73 
  -8  -5  -4    9.00    0.92 
  -8   5  -4    7.74    0.65 
   8   5   4    9.51    1.03 
  -8   5  -4    7.97    0.80 
   8   5   4    9.56    1.02 
   9  -5   4    9.86    0.83 
   9  -5   4   11.25    0.82 
  -9  -5  -4   11.22    1.26 
  -9  -5  -4   11.24    1.00 
  -9   5  -4    9.82    0.91 
  -9   5  -4   10.51    0.81 
   9   5   4   10.75    1.13 
 -10  -5  -4   -0.45    0.52 
  10  -5   4    0.40    0.34 
 -10  -5  -4    0.17    0.44 
 -10  -5  -4    0.40    0.57 
  10  -5   4   -0.10    0.35 
 -10  -5  -4    0.34    0.41 
  10   5   4    0.03    0.53 
 -10   5  -4   -0.10    0.28 
 -10   5  -4    0.11    0.38 
 -11  -5  -4    4.79    0.79 
  11  -5   4    4.50    0.62 
 -11  -5  -4    2.53    0.86 
  11  -5   4    4.07    0.90 
 -11  -5  -4    3.68    0.64 
 -11  -5  -4    4.27    0.62 
 -11   5  -4    3.59    0.51 
 -11   5  -4    3.83    0.64 
 -12  -6   4   34.61    2.29 
 -12  -6   4   30.28    2.05 
  12  -6  -4   31.46    2.58 
  12   6  -4   26.04    2.60 
 -12   6   4   36.68    2.20 
 -12   6   4   32.78    1.80 
 -11  -6   4   17.66    2.29 
  11  -6  -4   24.42    1.59 
 -11  -6   4   24.58    1.64 
  11  -6  -4   18.33    1.12 
 -11   6   4   22.19    1.67 
  11   6  -4   23.01    1.60 
 -11   6   4   23.45    1.33 
 -11   6   4   21.71    1.37 
  10  -6  -4   40.61    2.18 
  10  -6  -4   34.44    1.84 
 -10  -6   4   37.55    2.20 
 -10  -6   4   35.69    2.28 
  10   6  -4   35.99    2.13 
 -10   6   4   38.26    2.24 
 -10   6   4   31.29    1.94 
 -10   6   4   37.57    1.99 
   9  -6  -4    0.31    0.46 
  -9  -6   4    0.24    0.57 
  -9  -6   4   -0.69    0.48 
   9  -6  -4   -0.45    0.44 
  -9   6   4    0.45    0.42 
   9   6  -4    0.77    0.44 
  -9   6   4    0.00    0.30 
   9   6  -4    0.66    0.50 
  -9   6   4    1.35    0.59 
  -9   6   4    0.27    0.41 
  -8  -6   4   14.48    1.16 
  -8  -6   4   15.89    1.27 
  -8  -6   4   14.51    1.23 
   8  -6  -4   15.45    1.17 
   8  -6  -4   14.44    1.17 
  -8   6   4   13.63    1.08 
  -8   6   4   13.42    1.22 
   8   6  -4   14.69    1.15 
  -8   6   4   14.12    1.06 
  -7  -6   4   53.14    2.75 
   7  -6  -4   52.66    2.75 
  -7  -6   4   49.75    2.74 
   7  -6  -4   49.77    2.71 
  -7   6   4   52.89    2.65 
   7   6  -4   49.54    2.64 
  -7   6   4   50.38    2.63 
   7   6  -4   51.46    2.68 
  -7   6   4   52.46    2.76 
  -6  -6   4    9.11    0.94 
   6  -6  -4   10.31    0.96 
  -6  -6   4   10.12    0.96 
   6   6  -4    9.89    0.85 
  -6   6   4    8.83    0.91 
  -6   6   4    8.35    0.92 
  -6   6   4    8.67    0.88 
   6   6  -4    9.43    0.90 
  -5  -6   4   17.30    1.15 
  -5  -6   4   17.47    1.18 
   5  -6  -4   15.99    1.19 
   5  -6  -4   16.14    1.20 
  -5  -6   4   14.92    1.15 
  -5   6   4   13.47    1.19 
   5   6  -4   16.13    1.00 
  -5   6   4   16.77    1.16 
  -5   6   4   14.74    1.12 
   5   6  -4   15.52    1.08 
   5   6  -4   17.11    1.12 
   4  -6  -4    5.23    0.70 
   4  -6  -4    4.37    0.67 
  -4  -6   4    5.17    0.65 
  -4  -6   4    5.68    0.68 
  -4   6   4    5.48    0.66 
   4   6  -4    6.20    0.64 
   4   6  -4    6.45    0.63 
  -4   6   4    5.26    0.69 
   4   6  -4    6.12    0.56 
  -4   6   4    5.25    0.76 
  -3  -6   4   18.20    1.20 
  -3  -6   4   19.58    1.13 
  -3  -6   4   17.90    1.21 
   3  -6  -4   18.39    1.28 
   3   6  -4   18.52    1.07 
  -3   6   4   19.58    1.26 
  -3   6   4   19.35    1.25 
   3   6  -4   18.67    1.11 
   3   6  -4   18.54    1.10 
  -2  -6   4    0.81    0.38 
  -2  -6   4    0.64    0.28 
  -2  -6   4    0.76    0.38 
   2  -6  -4    0.01    0.21 
   2  -6  -4    0.56    0.45 
   2   6  -4    0.55    0.29 
   2   6  -4    1.14    0.32 
  -2   6   4    0.76    0.45 
   1  -6  -4   52.52    2.57 
  -1  -6   4   50.57    2.46 
  -1  -6   4   52.27    2.48 
  -1  -6   4   55.12    2.64 
  -1  -6   4   51.95    2.62 
   1  -6  -4   52.50    2.72 
   1   6  -4   52.47    2.47 
   1   6  -4   54.85    2.48 
  -1   6   4   51.36    2.68 
   0  -6  -4   15.29    1.16 
   0  -6   4   18.55    1.13 
   0  -6   4   17.55    0.90 
   0  -6   4   18.99    0.89 
   0  -6  -4   20.73    1.24 
   0  -6  -4   16.29    1.09 
   0   6  -4   17.66    0.89 
   0   6   4   16.98    1.24 
   0   6   4   17.35    1.19 
   0   6  -4   18.66    0.89 
  -1  -6  -4    2.07    0.53 
  -1  -6  -4    1.35    0.45 
  -1  -6  -4    1.86    0.44 
   1  -6   4    2.48    0.43 
   1   6   4    1.88    0.52 
  -1   6  -4    1.43    0.30 
   1   6   4    1.48    0.52 
   2  -6   4    0.14    0.31 
   2  -6   4    0.28    0.30 
  -2  -6  -4    0.37    0.47 
  -2  -6  -4    0.12    0.37 
  -2  -6  -4   -0.05    0.33 
  -2   6  -4    0.42    0.24 
   2   6   4    0.06    0.46 
   2   6   4   -0.23    0.43 
   3  -6   4    1.96    0.40 
  -3  -6  -4    3.39    0.60 
  -3  -6  -4    2.73    0.57 
   3  -6   4    3.75    0.46 
  -3  -6  -4    2.90    0.59 
   3   6   4    3.29    0.62 
  -3   6  -4    3.48    0.41 
  -4  -6  -4   13.24    1.08 
  -4  -6  -4   12.74    1.06 
   4  -6   4    9.96    0.78 
   4  -6   4   10.33    0.80 
   4   6   4    9.79    1.05 
  -4   6  -4   11.13    0.76 
  -5  -6  -4    0.15    0.42 
   5  -6   4    0.48    0.33 
   5  -6   4    0.36    0.31 
  -5   6  -4    0.23    0.30 
   5   6   4    0.15    0.54 
   6  -6   4    6.84    0.66 
   6  -6   4    7.00    0.65 
  -6  -6  -4    5.72    0.79 
  -6  -6  -4    7.28    0.89 
  -6   6  -4    7.69    0.70 
   6   6   4    7.76    0.95 
   6   6   4    5.05    0.77 
  -7  -6  -4    4.54    0.66 
   7  -6   4    3.17    0.48 
   7  -6   4    3.42    0.49 
  -7  -6  -4    3.74    0.70 
  -7  -6  -4    3.20    0.72 
  -7   6  -4    3.45    0.51 
   7   6   4    3.11    0.73 
  -8  -6  -4   24.18    1.60 
  -8  -6  -4   25.39    1.81 
   8  -6   4   25.48    1.42 
  -8  -6  -4   23.43    1.54 
   8  -6   4   23.03    1.41 
  -8   6  -4   22.73    1.69 
   8   6   4   27.13    1.74 
  -9  -6  -4    0.06    0.48 
   9  -6   4    0.05    0.36 
   9  -6   4    0.36    0.33 
  -9  -6  -4   -0.49    0.51 
   9   6   4    0.21    0.57 
  -9   6  -4    0.44    0.38 
  -9   6  -4    0.05    0.18 
 -10  -6  -4   14.53    1.56 
 -10  -6  -4   13.00    1.18 
  10  -6   4   14.47    1.04 
 -10   6  -4   13.93    1.11 
  10   6   4   16.00    1.40 
 -10   6  -4   13.07    0.81 
 -11  -7   4    9.25    1.23 
 -11  -7   4    8.68    1.09 
 -11   7   4    7.71    0.62 
  10  -7  -4   16.95    1.33 
 -10  -7   4   14.90    1.49 
  10   7  -4   16.20    1.31 
 -10   7   4   13.86    1.38 
 -10   7   4   13.41    0.85 
  -9  -7   4   59.81    3.18 
   9  -7  -4   60.40    3.13 
  -9  -7   4   58.00    3.13 
   9   7  -4   56.83    3.04 
  -9   7   4   55.42    3.42 
  -9   7   4   56.03    3.11 
  -9   7   4   55.91    2.69 
   8  -7  -4    6.87    0.86 
  -8  -7   4    5.39    0.80 
  -8  -7   4    8.06    0.91 
  -8   7   4    6.61    0.54 
  -8   7   4    4.43    0.67 
  -8   7   4    6.62    0.49 
   8   7  -4    7.47    0.85 
  -8   7   4    7.48    0.96 
   8   7  -4    7.55    0.88 
  -7  -7   4   24.23    1.64 
   7  -7  -4   24.04    1.62 
   7  -7  -4   28.53    1.70 
  -7  -7   4   25.48    1.67 
   7   7  -4   25.25    1.59 
  -7   7   4   23.91    1.53 
  -7   7   4   24.14    1.69 
  -6  -7   4    1.18    0.51 
  -6  -7   4    0.97    0.51 
   6  -7  -4    2.06    0.60 
   6  -7  -4    1.02    0.52 
  -6  -7   4    1.88    0.59 
   6   7  -4    1.11    0.45 
  -6   7   4    1.10    0.42 
  -6   7   4    1.34    0.48 
   6   7  -4    1.13    0.48 
  -6   7   4    1.03    0.48 
  -5  -7   4   17.88    1.37 
  -5  -7   4   21.06    1.97 
   5  -7  -4   18.99    1.40 
   5  -7  -4   22.60    1.42 
  -5  -7   4   21.41    1.32 
   5   7  -4   19.72    1.27 
  -5   7   4   18.55    1.04 
   5   7  -4   21.32    1.29 
  -5   7   4   20.84    1.37 
  -5   7   4   19.27    1.44 
   4  -7  -4    0.23    0.47 
  -4  -7   4    0.22    0.43 
  -4  -7   4    0.80    0.37 
  -4  -7   4    0.76    0.52 
   4   7  -4    0.70    0.37 
  -4   7   4    1.06    0.50 
   4   7  -4    1.34    0.33 
   4   7  -4    0.68    0.37 
  -4   7   4    0.72    0.21 
  -4   7   4    0.10    0.43 
  -3  -7   4   35.08    1.88 
  -3  -7   4   35.48    2.04 
  -3  -7   4   38.09    2.05 
   3  -7  -4   37.43    2.11 
  -3   7   4   38.05    2.06 
   3   7  -4   34.68    1.87 
   3   7  -4   37.80    1.91 
   3   7  -4   36.92    1.91 
  -2  -7   4   12.27    1.01 
  -2  -7   4   10.33    0.94 
   2  -7  -4   12.00    1.08 
  -2  -7   4   11.92    0.76 
  -2   7   4   12.44    1.09 
   2   7  -4   10.47    0.80 
   2   7  -4   11.64    0.79 
  -1  -7   4    9.23    0.57 
   1  -7  -4    8.80    0.97 
   1  -7  -4    8.87    0.73 
  -1  -7   4    8.67    0.87 
  -1   7   4    9.92    0.97 
   1   7  -4    9.29    0.64 
   0  -7   4   15.49    1.11 
   0  -7   4   15.62    1.12 
   0  -7  -4   16.88    1.27 
   0   7  -4   15.79    0.83 
   0   7  -4   16.69    0.98 
   0   7  -4   16.05    0.83 
  -1  -7  -4   36.18    1.93 
   1  -7   4   35.27    1.92 
  -1  -7  -4   34.58    2.04 
   1  -7   4   33.94    1.91 
  -1   7  -4   36.22    1.80 
   1   7   4   37.71    2.08 
  -2  -7  -4    6.24    0.71 
  -2  -7  -4    5.48    0.86 
   2  -7   4    6.32    0.68 
  -2  -7  -4    5.67    0.80 
   2  -7   4    4.95    0.62 
   2   7   4    6.54    0.84 
  -2   7  -4    5.68    0.57 
  -3  -7  -4   18.00    1.29 
  -3  -7  -4   17.38    1.24 
  -3  -7  -4   19.39    1.37 
   3  -7   4   17.03    1.14 
   3  -7   4   18.10    1.15 
  -3   7  -4   18.45    1.06 
   3   7   4   17.37    1.29 
   3   7   4   17.76    1.36 
   4  -7   4   23.78    1.38 
   4  -7   4   22.70    1.38 
  -4  -7  -4   23.39    1.54 
  -4  -7  -4   23.27    1.53 
  -4  -7  -4   23.86    1.58 
  -4   7  -4   22.49    1.30 
   4   7   4   24.09    1.63 
   4   7   4   22.95    1.57 
  -5  -7  -4   30.06    1.71 
  -5  -7  -4   28.42    1.75 
   5  -7   4   24.41    1.50 
   5  -7   4   25.76    1.51 
  -5  -7  -4   25.65    1.72 
  -5   7  -4   24.56    1.45 
   5   7   4   28.24    1.79 
  -6  -7  -4    0.43    0.53 
  -6  -7  -4    0.83    0.54 
   6  -7   4    0.55    0.35 
   6  -7   4    0.55    0.39 
   6   7   4    0.64    0.61 
  -6   7  -4    1.04    0.38 
   7  -7   4   17.14    1.19 
  -7  -7  -4   20.65    1.43 
   7  -7   4   19.52    1.22 
  -7  -7  -4   19.63    1.53 
  -7   7  -4   16.98    1.18 
   7   7   4   19.80    1.54 
   8  -7   4    0.24    0.37 
   8  -7   4    0.07    0.44 
  -8  -7  -4    0.52    0.55 
  -8  -7  -4   -0.08    0.60 
  -8   7  -4   -0.32    0.33 
  -9  -7  -4    2.69    0.66 
   9  -7   4    3.29    0.58 
  -9  -7  -4    3.56    0.80 
   9  -7   4    3.39    0.87 
  -9   7  -4    3.36    0.57 
   9   7   4    4.11    0.84 
   9  -8  -4   -0.35    0.51 
  -9  -8   4    0.05    0.54 
  -9  -8   4   -0.93    0.57 
  -9   8   4   -0.71    0.44 
  -9   8   4    0.54    0.45 
   9   8  -4   -0.05    0.50 
  -8  -8   4   18.43    1.48 
   8  -8  -4   20.90    1.50 
  -8   8   4   18.42    1.31 
  -8   8   4   18.37    1.61 
   8   8  -4   18.50    1.39 
  -8   8   4   17.71    1.49 
   7  -8  -4   -0.28    0.47 
  -7  -8   4    0.17    0.55 
  -7  -8   4    0.24    0.48 
   7   8  -4   -0.23    0.46 
  -7   8   4    0.39    0.52 
  -7   8   4    0.58    0.47 
  -7   8   4   -0.84    0.56 
   7   8  -4    0.55    0.43 
  -6  -8   4   22.80    1.59 
  -6  -8   4   21.34    1.43 
   6  -8  -4   24.10    1.59 
  -6   8   4   19.37    1.40 
  -6   8   4   21.18    1.58 
  -6   8   4   19.11    1.54 
   6   8  -4   21.30    1.41 
  -5  -8   4    0.02    0.35 
  -5  -8   4   -0.28    0.48 
   5  -8  -4   -0.43    0.48 
  -5   8   4   -0.06    0.44 
   5   8  -4    0.45    0.30 
  -5   8   4   -0.13    0.51 
  -5   8   4    0.61    0.55 
   5   8  -4   -0.12    0.40 
  -4  -8   4   31.76    1.85 
   4  -8  -4   32.23    1.90 
  -4  -8   4   27.96    1.63 
  -4   8   4   31.43    1.92 
   4   8  -4   29.22    1.66 
  -4   8   4   28.27    1.78 
   4   8  -4   28.42    1.68 
  -4   8   4   30.75    1.81 
  -3  -8   4   12.63    1.02 
  -3  -8   4    9.61    0.76 
   3  -8  -4   11.95    1.09 
   3   8  -4   11.49    0.82 
   3   8  -4   10.83    0.83 
  -3   8   4    9.60    1.00 
  -3   8   4    8.95    0.61 
  -3   8   4   11.29    1.03 
  -3   8   4    6.79    0.86 
  -2  -8   4   31.77    1.96 
   2  -8  -4   33.88    2.04 
  -2  -8   4   37.70    2.12 
  -2  -8   4   32.47    1.66 
  -2   8   4   35.06    1.98 
  -2   8   4   33.99    1.98 
   2   8  -4   32.23    1.73 
  -1  -8   4    3.44    0.63 
   1  -8  -4    5.26    0.80 
  -1  -8   4    5.16    0.75 
   1   8  -4    4.49    0.46 
  -1   8   4    5.23    0.75 
  -1   8   4    5.41    0.76 
   0  -8  -4   43.50    2.39 
   0  -8   4   36.23    2.31 
   0  -8   4   42.53    2.28 
   0  -8  -4   41.00    2.12 
   0   8   4   42.93    2.35 
   0   8   4   42.87    2.34 
   0   8  -4   40.64    1.91 
   0   8  -4   41.33    1.92 
   0   8  -4   39.86    2.09 
  -1  -8  -4    8.20    1.00 
  -1  -8  -4    7.89    0.79 
   1  -8   4    9.25    0.84 
  -1   8  -4    8.08    0.72 
   1   8   4    7.84    0.93 
   1   8   4    9.48    1.02 
   2  -8   4   28.16    1.64 
  -2  -8  -4   28.54    1.80 
  -2  -8  -4   27.20    1.62 
   2  -8   4   25.13    1.72 
   2   8   4   27.60    1.80 
  -2   8  -4   25.92    1.47 
  -3  -8  -4    0.05    0.40 
  -3  -8  -4   -0.21    0.54 
   3  -8   4   -0.33    0.42 
   3  -8   4    0.46    0.40 
   3   8   4    0.09    0.57 
  -3   8  -4    0.32    0.31 
   4  -8   4   35.41    1.94 
  -4  -8  -4   34.56    2.11 
  -4  -8  -4   35.39    2.04 
  -4   8  -4   31.69    1.80 
   4   8   4   35.49    2.14 
   5  -8   4    0.79    0.68 
  -5  -8  -4    1.02    0.58 
  -5  -8  -4    0.70    0.49 
   5  -8   4    0.85    0.41 
   5   8   4   -0.31    0.59 
  -5   8  -4    1.22    0.36 
  -6  -8  -4   43.99    2.49 
   6  -8   4   44.48    2.34 
  -6  -8  -4   44.40    2.50 
   6  -8   4   36.77    2.24 
  -6   8  -4   42.20    2.35 
  -7  -8  -4    4.31    1.16 
   7  -8   4    3.57    0.59 
   7  -8   4    4.10    0.66 
   7   8   4    2.52    0.77 
  -7   8  -4    5.33    0.62 
   6  -9  -4    0.53    0.52 
  -6  -9   4    0.24    0.39 
  -6   9   4    0.30    0.46 
   6   9  -4    0.46    0.47 
  -6   9   4    0.15    0.53 
  -6   9   4    1.13    0.54 
   6   9  -4    0.35    0.46 
  -5  -9   4    3.93    0.57 
  -5  -9   4    4.53    0.91 
  -5   9   4    5.44    0.88 
   5   9  -4    3.18    0.59 
  -5   9   4    3.38    0.71 
   5   9  -4    4.38    0.80 
  -5   9   4    3.63    0.66 
  -4  -9   4   -0.17    0.26 
  -4  -9   4    0.81    0.54 
   4  -9  -4    0.06    0.60 
  -4   9   4    0.94    0.56 
   4   9  -4   -0.13    0.31 
  -4   9   4    0.44    0.52 
   4   9  -4   -0.62    0.35 
   3  -9  -4   21.45    1.52 
  -3  -9   4   19.17    1.10 
  -3  -9   4   20.74    1.50 
   3   9  -4   19.46    1.22 
  -3   9   4   20.60    1.42 
   3   9  -4   19.99    1.22 
  -3   9   4   18.83    1.56 
  -2  -9   4    3.47    0.67 
   2  -9  -4    1.67    0.59 
  -2   9   4    3.51    0.66 
   2   9  -4    2.59    0.48 
   2   9  -4    2.31    0.41 
   1  -9  -4   25.46    1.72 
  -1  -9   4   22.17    1.57 
   1   9  -4   24.38    1.27 
  -1   9   4   26.40    1.68 
   0  -9  -4    0.88    0.32 
   0  -9  -4    0.34    0.58 
   0  -9   4    0.74    0.48 
   0   9   4   -0.11    0.55 
   0   9  -4    0.03    0.34 
  -1  -9  -4   31.45    1.99 
   1  -9   4   29.44    1.90 
  -1  -9  -4   28.48    1.66 
   1  -9   4   29.13    1.81 
  -1   9  -4   29.61    1.64 
   1   9   4   32.80    1.95 
  -2  -9  -4    8.14    0.86 
  -2  -9  -4   10.61    1.69 
   2  -9   4   10.47    0.97 
   2  -9   4    9.08    0.96 
  -2   9  -4    9.87    0.80 
   2   9   4    9.91    1.10 
  -3  -9  -4    4.34    0.65 
   3  -9   4    3.95    0.64 
  -3  -9  -4    2.95    0.89 
   3  -9   4    4.86    0.71 
   3   9   4    4.16    0.82 
  -3   9  -4    4.13    0.54 
  -4  -9  -4    3.85    0.66 
   4  -9   4    3.57    0.64 
  -4  -9  -4    5.09    0.86 
   4  -9   4    4.25    0.95 
  -4   9  -4    4.06    0.68 
   4   9   4    3.82    0.75 
  15   0  -5    1.26    0.59 
 -15   0   5    1.19    0.54 
 -15   0   5   -0.29    0.68 
 -15   0   5    0.55    0.58 
 -14   0   5   -0.23    0.47 
 -14   0   5   -0.02    1.05 
 -14   0   5   -0.09    0.59 
  14   0  -5    0.69    0.55 
 -13   0   5   57.82    3.26 
 -13   0   5   55.86    3.11 
 -13   0   5   61.55    3.17 
 -13   0   5   64.39    3.37 
  13   0  -5   66.85    3.27 
  12   0  -5   -0.07    0.47 
 -12   0   5   -0.20    0.43 
 -12   0   5   -0.18    0.59 
 -12   0   5   -0.21    0.42 
 -11   0   5   35.99    1.97 
 -11   0   5   31.22    1.88 
 -11   0   5   34.05    2.01 
  11   0  -5   36.78    2.11 
 -10   0   5   -0.32    0.36 
 -10   0   5    0.02    0.37 
  10   0  -5    0.24    0.20 
  10   0  -5    0.12    0.37 
 -10   0   5   -0.20    0.42 
   9   0  -5   54.35    2.71 
   9   0  -5   56.55    2.71 
  -9   0   5   55.27    2.70 
  -9   0   5   48.06    2.69 
   9   0  -5   52.58    2.46 
  -9   0   5   52.42    2.70 
   8   0  -5   -0.16    0.16 
  -8   0   5   -0.13    0.35 
   8   0  -5   -0.42    0.28 
  -8   0   5    0.34    0.31 
   8   0  -5   -0.31    0.33 
  -8   0   5    0.06    0.33 
   8   0  -5    0.36    0.28 
   7   0  -5   96.31    4.80 
  -7   0   5  105.89    4.74 
   7   0  -5  101.51    4.59 
   7   0  -5  102.10    4.72 
   7   0  -5  100.84    4.81 
  -7   0   5   97.46    4.72 
  -6   0   5   -0.21    0.29 
  -6   0   5   -0.37    0.31 
   6   0  -5    0.08    0.25 
   6   0  -5    0.06    0.28 
   6   0  -5   -0.12    0.17 
  -6   0   5   -0.17    0.26 
   6   0  -5    0.29    0.30 
  -5   0   5    5.62    0.52 
   5   0  -5    4.12    0.42 
  -5   0   5    4.30    0.51 
   5   0  -5    3.56    0.42 
   5   0  -5    3.37    0.43 
   5   0  -5    4.43    0.44 
  -5   0   5    4.71    0.49 
  -4   0   5   -0.13    0.25 
   4   0  -5    0.03    0.25 
  -4   0   5   -0.04    0.23 
   4   0  -5    0.34    0.26 
   4   0  -5    0.02    0.24 
   4   0  -5    0.23    0.27 
  -3   0   5  455.35   21.30 
  -3   0   5  471.44   21.28 
   3   0  -5  528.08   21.32 
  -3   0   5  465.22   21.29 
   3   0  -5  476.57   21.28 
   3   0  -5  470.76   21.28 
   2   0  -5    0.02    0.19 
  -2   0   5    0.10    0.18 
   2   0  -5   -0.08    0.18 
  -2   0   5   -0.20    0.21 
   2   0  -5    0.06    0.26 
  -2   0   5    0.01    0.23 
  -1   0   5    0.40    0.20 
   1   0  -5    0.60    0.30 
   1   0  -5    0.76    0.30 
   1   0  -5    0.65    0.17 
  -1   0   5    0.35    0.20 
   1   0  -5    0.46    0.16 
   0   0  -5    0.28    0.29 
   0   0  -5    0.40    0.28 
   0   0   5    0.16    0.17 
   0   0   5   -0.12    0.16 
   1   0   5  205.10    9.31 
   1   0   5  213.21    9.31 
  -1   0  -5  220.20    9.44 
  -1   0  -5  196.11    9.43 
  -2   0  -5   -0.31    0.27 
   2   0   5    0.15    0.17 
   2   0   5    0.30    0.17 
  -2   0  -5    0.17    0.30 
   3   0   5    6.63    0.51 
   3   0   5    6.69    0.45 
  -3   0  -5    6.76    0.58 
   3   0   5    6.57    0.44 
  -3   0  -5    5.76    0.63 
  -4   0  -5    0.14    0.26 
  -4   0  -5   -0.16    0.27 
   4   0   5    0.04    0.19 
   4   0   5    0.09    0.20 
  -5   0  -5   70.66    3.51 
  -5   0  -5   73.56    3.50 
   5   0   5   69.17    3.33 
   5   0   5   71.40    3.33 
   5   0   5   75.46    3.42 
  -6   0  -5    0.49    0.35 
   6   0   5   -0.13    0.27 
  -6   0  -5   -0.40    0.26 
   6   0   5    0.29    0.23 
  -7   0  -5   48.75    2.46 
   7   0   5   47.93    2.42 
  -7   0  -5   47.23    2.62 
   7   0   5   54.37    2.55 
   7   0   5   51.39    2.44 
   8   0   5    0.17    0.32 
   8   0   5    0.22    0.29 
  -8   0  -5   -0.16    0.30 
  -8   0  -5   -0.22    0.42 
  -9   0  -5    3.15    0.68 
  -9   0  -5    2.70    0.45 
   9   0   5    3.19    0.49 
   9   0   5    1.78    0.44 
  10   0   5    0.32    0.37 
 -10   0  -5   -0.15    0.29 
 -10   0  -5   -0.33    0.53 
  10   0   5   -0.06    0.34 
 -11   0  -5    4.62    0.52 
 -11   0  -5    5.52    0.90 
  11   0   5    6.22    0.69 
  11   0   5    5.01    1.01 
 -12   0  -5    0.08    0.27 
  12   0   5    0.46    0.40 
 -12   0  -5    0.02    0.91 
  12   0   5    0.19    0.40 
 -15  -1   5   -0.16    0.66 
 -15  -1   5    0.17    0.51 
 -15  -1   5   -0.01    0.61 
  15  -1  -5    0.07    0.57 
 -15   1   5   -0.23    0.47 
 -15   1   5    0.05    0.63 
  15   1  -5    0.97    0.59 
 -15   1   5   -0.65    0.58 
 -14  -1   5    7.56    0.91 
  14  -1  -5    8.69    0.98 
 -14  -1   5    5.52    0.93 
 -14  -1   5    6.38    0.93 
 -14   1   5    7.54    0.85 
 -14   1   5    9.37    0.95 
 -14   1   5    7.95    1.06 
 -14   1   5    9.23    1.14 
  14   1  -5    9.77    1.08 
 -13  -1   5   -0.30    0.49 
 -13  -1   5    0.24    0.47 
 -13  -1   5    0.18    0.63 
  13  -1  -5   -0.64    0.47 
 -13  -1   5   -0.15    0.39 
 -13   1   5   -0.22    0.52 
  13   1  -5   -0.19    0.51 
 -13   1   5   -0.25    0.44 
 -13   1   5   -0.68    0.52 
 -13   1   5    0.07    0.42 
 -12  -1   5   21.35    1.45 
 -12  -1   5   19.74    1.54 
  12  -1  -5   23.06    1.47 
  12  -1  -5   23.47    1.51 
 -12  -1   5   19.10    1.59 
 -12  -1   5   18.29    1.47 
 -12   1   5   19.81    1.40 
 -12   1   5   22.12    1.54 
 -12   1   5   22.28    1.58 
  12   1  -5   21.59    1.49 
 -11  -1   5   12.58    1.14 
 -11  -1   5   11.63    1.07 
 -11  -1   5    9.65    1.13 
  11  -1  -5   11.12    1.03 
 -11   1   5   10.97    1.00 
 -11   1   5   10.97    1.09 
  11   1  -5   12.20    1.04 
 -11   1   5   10.87    0.96 
 -10  -1   5    0.07    0.44 
 -10  -1   5    0.04    0.41 
  10  -1  -5    0.30    0.37 
  10  -1  -5   -0.08    0.20 
 -10  -1   5    0.22    0.43 
 -10   1   5   -0.51    0.42 
  10   1  -5    0.56    0.35 
 -10   1   5    0.52    0.44 
 -10   1   5    0.13    0.41 
  10   1  -5   -0.12    0.43 
  -9  -1   5    0.59    0.41 
  -9  -1   5    0.98    0.42 
   9  -1  -5    0.08    0.37 
  -9  -1   5   -0.36    0.31 
   9  -1  -5    0.07    0.35 
  -9   1   5   -0.40    0.35 
   9   1  -5   -0.74    0.35 
  -9   1   5    0.08    0.32 
  -9   1   5    0.31    0.41 
   9   1  -5    0.20    0.37 
  -8  -1   5    1.87    0.44 
   8  -1  -5    1.47    0.42 
   8  -1  -5    0.71    0.39 
  -8  -1   5    0.75    0.33 
  -8  -1   5    1.33    0.43 
   8  -1  -5    1.72    0.22 
   8  -1  -5    1.41    0.39 
  -8   1   5    0.57    0.34 
   8   1  -5    1.66    0.39 
  -8   1   5    1.08    0.44 
   8   1  -5    1.01    0.32 
   8   1  -5    1.47    0.26 
   8   1  -5    1.09    0.39 
  -8   1   5    1.47    0.39 
  -7  -1   5    3.39    0.48 
   7  -1  -5    4.35    0.35 
  -7  -1   5    3.65    0.48 
   7  -1  -5    4.28    0.49 
  -7  -1   5    4.21    0.52 
   7  -1  -5    4.56    0.55 
   7  -1  -5    4.13    0.51 
   7   1  -5    3.93    0.40 
   7   1  -5    4.45    0.53 
  -7   1   5    2.56    0.46 
  -7   1   5    4.41    0.62 
   7   1  -5    2.71    0.39 
  -7   1   5    4.92    0.58 
   6  -1  -5   65.31    2.83 
   6  -1  -5   59.76    2.92 
  -6  -1   5   60.83    2.94 
   6  -1  -5   57.12    2.92 
  -6  -1   5   60.10    2.92 
   6  -1  -5   64.96    2.94 
  -6  -1   5   63.04    2.92 
   6   1  -5   61.41    2.86 
   6   1  -5   59.34    2.90 
   6   1  -5   57.50    2.90 
  -6   1   5   54.98    2.91 
  -6   1   5   65.57    2.96 
   6   1  -5   59.98    2.88 
  -6   1   5   58.69    2.92 
   5  -1  -5   18.59    1.01 
   5  -1  -5   18.51    0.94 
  -5  -1   5   14.71    0.98 
   5  -1  -5   17.00    1.01 
  -5  -1   5   17.00    1.02 
  -5  -1   5   17.81    0.99 
   5  -1  -5   16.52    1.01 
  -5   1   5   16.90    1.03 
   5   1  -5   17.66    0.96 
   5   1  -5   15.63    0.97 
  -5   1   5   17.13    1.01 
   5   1  -5   17.52    0.99 
  -5   1   5   15.91    1.01 
   5   1  -5   16.64    0.95 
   4  -1  -5   56.82    2.92 
  -4  -1   5   54.10    3.11 
   4  -1  -5   60.25    2.92 
  -4  -1   5   63.94    2.89 
   4  -1  -5   69.31    2.92 
  -4  -1   5   61.90    2.92 
  -4   1   5   62.18    2.94 
   4   1  -5   60.00    2.89 
   4   1  -5   60.60    2.91 
  -4   1   5   64.38    2.95 
   4   1  -5   64.13    2.88 
   4   1  -5   61.92    2.90 
  -4   1   5   62.06    2.94 
   3  -1  -5   79.73    3.43 
  -3  -1   5   72.22    3.40 
  -3  -1   5   72.56    3.40 
   3  -1  -5   68.97    3.40 
   3  -1  -5   73.44    3.41 
  -3  -1   5   72.95    3.40 
  -3   1   5   72.10    3.42 
   3   1  -5   74.37    3.43 
   3   1  -5   73.88    3.37 
  -3   1   5   74.79    3.43 
   3   1  -5   76.07    3.40 
   3   1  -5   71.34    3.37 
  -3   1   5   70.46    3.42 
   2  -1  -5    1.54    0.29 
  -2  -1   5    2.49    0.24 
   2  -1  -5    2.66    0.39 
   2  -1  -5    2.63    0.34 
  -2  -1   5    2.94    0.33 
  -2  -1   5    2.61    0.31 
   2   1  -5    2.73    0.40 
  -2   1   5    2.66    0.36 
   2   1  -5    2.76    0.27 
   2   1  -5    1.98    0.24 
  -2   1   5    2.28    0.35 
  -1  -1   5  246.17   10.94 
   1  -1  -5  241.82   11.05 
   1  -1  -5  250.16   10.97 
  -1  -1   5  252.85   10.94 
   1  -1  -5  237.41   10.96 
  -1  -1   5  246.91   10.91 
   1  -1  -5  254.41   11.04 
  -1   1   5  244.31   10.99 
   1   1  -5  250.51   11.04 
  -1   1   5  227.72   10.98 
   0  -1  -5  195.78    8.44 
   0  -1   5  190.36    8.29 
   0  -1  -5  182.66    8.44 
   0  -1  -5  179.14    8.33 
   0  -1   5  191.56    8.29 
   0  -1  -5  165.71    8.32 
   0   1  -5  175.48    8.41 
   0   1   5  185.83    8.37 
   0   1  -5  204.05    8.44 
   0   1   5  191.51    8.37 
  -1  -1  -5  357.57   16.68 
   1  -1   5  352.00   16.53 
  -1  -1  -5  396.18   16.55 
  -1  -1  -5  392.73   16.67 
  -1  -1  -5  343.37   16.54 
   1   1   5  357.74   16.58 
   1   1   5  375.26   16.59 
  -1   1  -5  396.79   16.67 
  -1   1  -5  377.15   16.65 
   2  -1   5    2.67    0.26 
  -2  -1  -5    2.58    0.40 
  -2  -1  -5    3.30    0.45 
  -2  -1  -5    2.66    0.29 
  -2  -1  -5    2.46    0.27 
   2   1   5    2.47    0.33 
  -2   1  -5    3.50    0.45 
  -2   1  -5    1.77    0.34 
   2   1   5    2.04    0.32 
   3  -1   5  166.73    7.64 
  -3  -1  -5  169.73    7.58 
  -3  -1  -5  170.36    7.58 
  -3  -1  -5  171.20    7.80 
  -3   1  -5  160.28    7.73 
   3   1   5  170.40    7.66 
  -3   1  -5  182.28    7.73 
   3   1   5  167.90    7.66 
  -4  -1  -5   69.21    3.15 
  -4  -1  -5   66.02    3.22 
  -4  -1  -5   67.10    2.96 
   4  -1   5   62.68    3.06 
   4  -1   5   68.21    2.97 
   4   1   5   62.10    3.07 
  -4   1  -5   67.56    3.12 
  -4   1  -5   58.58    3.14 
   4   1   5   67.94    3.13 
  -5  -1  -5    1.67    0.18 
   5  -1   5    1.58    0.22 
  -5  -1  -5    1.16    0.42 
   5  -1   5    1.64    0.23 
  -5  -1  -5    2.15    0.42 
   5  -1   5    1.59    0.30 
   5   1   5    2.14    0.35 
   5   1   5    1.84    0.34 
   6  -1   5  130.51    5.98 
  -6  -1  -5  135.48    6.24 
  -6  -1  -5  140.43    6.11 
  -6  -1  -5  129.92    5.89 
   6  -1   5  129.47    5.98 
   6  -1   5  138.89    6.09 
   6   1   5  128.79    6.06 
  -6   1  -5  120.63    6.15 
   6   1   5  135.32    6.13 
  -6   1  -5  130.16    6.07 
   6   1   5  134.05    6.07 
   7  -1   5    0.65    0.30 
   7  -1   5    0.57    0.35 
  -7  -1  -5    0.25    0.39 
   7  -1   5    0.49    0.27 
  -7  -1  -5    1.02    0.37 
  -7   1  -5    0.69    0.41 
  -7   1  -5    0.61    0.34 
   7   1   5    0.77    0.34 
   7   1   5    0.86    0.37 
   8  -1   5   13.83    0.92 
  -8  -1  -5   12.96    1.21 
  -8  -1  -5   15.42    1.00 
   8  -1   5   15.56    0.95 
  -8   1  -5   16.26    1.21 
   8   1   5   15.07    1.02 
  -8   1  -5   14.30    0.94 
   8   1   5   15.86    1.03 
  -9  -1  -5    1.32    0.62 
   9  -1   5    0.68    0.36 
   9  -1   5    1.17    0.37 
  -9  -1  -5    0.84    0.36 
  -9   1  -5    0.96    0.35 
   9   1   5    1.41    0.45 
  -9   1  -5    1.15    0.53 
   9   1   5    0.27    0.36 
  10  -1   5   94.83    4.67 
 -10  -1  -5  101.37    4.65 
 -10  -1  -5  100.78    4.97 
  10  -1   5   91.54    4.65 
 -10   1  -5   99.96    4.60 
 -10   1  -5  102.19    4.90 
  10   1   5  105.09    4.76 
  10   1   5   94.94    4.72 
 -11  -1  -5    2.88    0.76 
 -11  -1  -5    3.58    0.52 
  11  -1   5    3.37    0.54 
  11  -1   5    4.26    0.57 
  11   1   5    3.79    0.62 
 -11   1  -5    3.92    0.78 
  11   1   5    3.51    0.73 
 -11   1  -5    3.50    0.46 
  12  -1   5    1.38    0.47 
 -12  -1  -5    1.56    0.38 
 -12  -1  -5    1.23    0.60 
  12   1   5    1.78    0.54 
 -12   1  -5    1.67    0.44 
 -12   1  -5    1.36    0.60 
  12   1   5    2.15    0.55 
 -15  -2   5    5.63    1.08 
  15  -2  -5    4.52    0.80 
 -15  -2   5    3.39    0.83 
 -15  -2   5    3.33    0.71 
 -15   2   5    5.39    1.24 
 -15   2   5    3.24    0.63 
 -15   2   5    5.28    0.94 
  15   2  -5    4.20    0.80 
 -14  -2   5    2.04    0.81 
 -14  -2   5    2.00    0.59 
  14  -2  -5    3.14    0.71 
 -14  -2   5    1.03    0.56 
 -14   2   5    1.62    0.50 
 -14   2   5    1.82    0.54 
  14   2  -5    3.23    0.70 
 -14   2   5    1.96    0.66 
 -14   2   5    0.62    0.53 
  13  -2  -5   21.03    1.50 
 -13  -2   5   17.26    1.63 
 -13  -2   5   19.44    1.46 
 -13  -2   5   18.09    1.50 
 -13   2   5   19.96    1.59 
 -13   2   5   20.25    1.37 
  13   2  -5   23.28    1.55 
 -13   2   5   21.18    1.39 
 -13   2   5   24.88    1.67 
  12  -2  -5    4.96    0.72 
 -12  -2   5    6.53    0.83 
  12  -2  -5    6.29    0.82 
 -12  -2   5    6.02    0.80 
 -12  -2   5    2.73    0.74 
 -12  -2   5    5.90    0.76 
 -12   2   5    5.51    0.85 
 -12   2   5    3.50    0.70 
  12   2  -5    6.03    0.79 
  12   2  -5    6.28    0.85 
 -12   2   5    5.51    0.81 
  11  -2  -5    4.32    0.64 
 -11  -2   5    3.91    0.75 
  11  -2  -5    3.56    0.71 
 -11  -2   5    5.28    0.76 
 -11  -2   5    3.62    0.64 
 -11   2   5    3.81    0.66 
 -11   2   5    3.88    0.62 
  11   2  -5    4.00    0.69 
 -11   2   5    2.52    0.54 
 -10  -2   5    2.48    0.58 
 -10  -2   5    1.78    0.49 
  10  -2  -5    2.45    0.55 
 -10  -2   5    2.71    0.60 
 -10   2   5    1.11    0.48 
  10   2  -5    2.28    0.59 
  10   2  -5    1.65    0.50 
 -10   2   5    2.06    0.52 
 -10   2   5    1.92    0.48 
  -9  -2   5   50.03    2.48 
  -9  -2   5   47.67    2.48 
   9  -2  -5   45.59    2.45 
  -9  -2   5   43.49    2.46 
   9  -2  -5   46.28    2.47 
  -9   2   5   48.31    2.45 
   9   2  -5   47.91    2.47 
   9   2  -5   47.82    2.48 
  -9   2   5   51.66    2.49 
   8  -2  -5   59.06    2.99 
  -8  -2   5   58.53    2.99 
  -8  -2   5   60.46    3.00 
   8  -2  -5   60.97    2.99 
   8  -2  -5   62.84    2.78 
  -8  -2   5   61.89    2.98 
   8   2  -5   62.10    2.97 
  -8   2   5   58.49    2.97 
   8   2  -5   57.29    2.93 
   8   2  -5   63.96    3.00 
  -8   2   5   59.87    3.03 
   8   2  -5   56.25    2.87 
  -8   2   5   60.34    2.97 
   7  -2  -5   20.12    1.19 
   7  -2  -5   19.70    1.01 
  -7  -2   5   18.80    1.15 
   7  -2  -5   18.87    1.18 
  -7  -2   5   19.28    1.17 
  -7  -2   5   18.61    1.15 
   7  -2  -5   20.25    1.18 
   7   2  -5   18.59    1.09 
  -7   2   5   20.20    1.19 
  -7   2   5   19.10    1.22 
   7   2  -5   18.81    1.11 
   7   2  -5   19.97    1.17 
   7   2  -5   19.70    1.18 
  -7   2   5   20.53    1.21 
   6  -2  -5   41.31    2.17 
  -6  -2   5   42.88    2.16 
  -6  -2   5   42.32    2.17 
   6  -2  -5   43.30    2.17 
  -6  -2   5   44.47    2.13 
   6  -2  -5   42.48    2.05 
   6  -2  -5   42.27    2.24 
   6   2  -5   42.47    2.14 
  -6   2   5   39.37    2.15 
   6   2  -5   46.46    2.16 
   6   2  -5   44.83    2.11 
  -6   2   5   44.24    2.21 
   6   2  -5   43.34    2.11 
  -6   2   5   41.66    2.16 
   5  -2  -5   45.88    2.40 
  -5  -2   5   47.61    2.40 
  -5  -2   5   50.36    2.41 
  -5  -2   5   48.51    2.35 
   5  -2  -5   51.17    2.35 
   5  -2  -5   49.91    2.42 
   5   2  -5   50.78    2.34 
  -5   2   5   50.34    2.45 
   5   2  -5   47.70    2.38 
   5   2  -5   48.48    2.37 
  -5   2   5   48.58    2.40 
   5   2  -5   51.78    2.38 
  -5   2   5   45.30    2.41 
   4  -2  -5   91.73    4.34 
  -4  -2   5   95.51    4.26 
  -4  -2   5   92.66    4.32 
  -4  -2   5   94.16    4.32 
   4  -2  -5   96.76    4.31 
   4  -2  -5   85.08    4.32 
   4   2  -5   87.96    4.28 
  -4   2   5   90.35    4.34 
   4   2  -5   96.40    4.25 
   4   2  -5   95.46    4.34 
   4   2  -5   93.49    4.29 
  -4   2   5   97.79    4.37 
  -4   2   5   94.75    4.36 
   3  -2  -5   99.31    4.94 
   3  -2  -5   97.36    4.94 
   3  -2  -5  114.64    4.97 
  -3  -2   5  107.49    4.86 
  -3  -2   5  105.26    4.92 
  -3  -2   5  110.56    4.93 
   3   2  -5  113.89    4.89 
   3   2  -5  104.25    4.88 
   3   2  -5  114.26    4.86 
  -3   2   5  113.72    4.99 
  -3   2   5   99.40    4.95 
  -3   2   5  113.17    4.99 
   3   2  -5  105.79    4.97 
   2  -2  -5  206.01    9.49 
  -2  -2   5  217.79    9.34 
   2  -2  -5  212.38    9.49 
  -2  -2   5  209.12    9.41 
   2  -2  -5  210.06    9.54 
   2  -2  -5  197.06    9.45 
  -2  -2   5  214.59    9.42 
   2   2  -5  215.92    9.36 
   2   2  -5  213.13    9.34 
   2   2  -5  205.46    9.50 
   2   2  -5  213.49    9.36 
  -2   2   5  216.59    9.49 
  -2   2   5  196.20    9.46 
  -1  -2   5    6.91    0.45 
   1  -2  -5    6.44    0.62 
   1  -2  -5    6.42    0.60 
   1  -2  -5    6.29    0.54 
  -1  -2   5    6.14    0.44 
   1  -2  -5    5.68    0.53 
   1   2  -5    5.96    0.60 
  -1   2   5    5.16    0.56 
   0  -2  -5  113.86    5.37 
   0  -2  -5  113.61    5.37 
   0  -2   5  121.21    5.28 
   0  -2   5  113.72    5.30 
   0  -2   5  122.84    5.40 
   0  -2  -5  115.88    5.45 
   0  -2  -5  121.18    5.45 
   0   2  -5  129.28    5.46 
   0   2   5  108.60    5.42 
   0   2   5  120.33    5.41 
   1  -2   5   49.75    2.16 
  -1  -2  -5   49.54    2.41 
   1  -2   5   49.06    2.37 
  -1  -2  -5   46.73    2.28 
  -1  -2  -5   51.04    2.30 
  -1   2  -5   45.34    2.31 
   1   2   5   46.62    2.32 
   1   2   5   45.69    2.39 
  -1   2  -5   48.80    2.36 
  -2  -2  -5   35.83    1.89 
  -2  -2  -5   37.46    1.78 
   2  -2   5   38.00    1.71 
  -2  -2  -5   37.68    1.79 
  -2  -2  -5   33.83    1.90 
   2   2   5   38.38    1.90 
   2   2   5   35.76    1.83 
  -2   2  -5   38.83    1.96 
  -2   2  -5   35.14    1.82 
  -3  -2  -5  109.51    5.15 
  -3  -2  -5  112.36    5.04 
  -3  -2  -5  102.65    5.20 
   3  -2   5  113.25    5.02 
  -3  -2  -5  110.29    5.03 
  -3   2  -5  108.79    5.10 
   3   2   5  113.46    5.10 
   3   2   5  113.73    5.10 
   4  -2   5    3.57    0.36 
  -4  -2  -5    2.65    0.47 
  -4  -2  -5    4.54    0.56 
  -4  -2  -5    3.42    0.36 
  -4  -2  -5    4.11    0.40 
   4   2   5    2.73    0.41 
  -4   2  -5    3.73    0.44 
  -4   2  -5    3.84    0.46 
   4   2   5    3.29    0.44 
  -4   2  -5    3.88    0.40 
  -5  -2  -5   50.87    2.36 
   5  -2   5   48.64    2.38 
  -5  -2  -5   47.18    2.58 
  -5  -2  -5   47.18    2.34 
   5  -2   5   49.15    2.28 
  -5  -2  -5   51.69    2.51 
   5  -2   5   50.20    2.28 
  -5   2  -5   52.87    2.40 
   5   2   5   46.43    2.44 
   5   2   5   47.05    2.47 
  -5   2  -5   52.64    2.48 
  -5   2  -5   51.61    2.44 
   5   2   5   48.72    2.45 
  -6  -2  -5  190.80    8.35 
  -6  -2  -5  185.76    8.20 
  -6  -2  -5  169.90    8.44 
   6  -2   5  182.59    8.16 
  -6  -2  -5  173.08    8.18 
   6  -2   5  197.16    8.28 
   6  -2   5  171.99    8.15 
  -6   2  -5  180.52    8.27 
   6   2   5  167.04    8.58 
  -6   2  -5  191.74    8.27 
   6   2   5  177.37    8.30 
  -6   2  -5  191.32    8.35 
  -7  -2  -5   45.04    2.52 
  -7  -2  -5   45.86    2.20 
  -7  -2  -5   44.87    2.36 
   7  -2   5   47.49    2.32 
   7  -2   5   45.62    2.21 
   7  -2   5   45.15    2.20 
  -7  -2  -5   45.87    2.23 
  -7   2  -5   48.70    2.34 
   7   2   5   45.71    2.37 
  -7   2  -5   45.04    2.29 
   7   2   5   45.03    2.36 
  -7   2  -5   47.19    2.41 
   8  -2   5    7.42    0.63 
  -8  -2  -5    7.58    0.76 
  -8  -2  -5    7.40    0.93 
   8  -2   5    7.73    0.62 
  -8  -2  -5    8.11    0.59 
  -8  -2  -5    8.11    0.71 
  -8   2  -5    8.58    0.69 
  -8   2  -5    8.51    0.79 
   8   2   5    6.51    0.74 
  -8   2  -5    8.35    0.88 
   8   2   5    6.83    0.75 
  -9  -2  -5   60.36    2.94 
   9  -2   5   59.06    2.90 
   9  -2   5   56.03    2.89 
  -9  -2  -5   60.67    2.81 
  -9  -2  -5   61.31    3.00 
  -9  -2  -5   58.88    3.24 
  -9   2  -5   62.63    2.91 
  -9   2  -5   61.88    3.11 
   9   2   5   57.12    3.02 
   9   2   5   62.11    3.06 
  10  -2   5    0.52    0.33 
 -10  -2  -5    0.48    0.51 
 -10  -2  -5    0.90    0.26 
  10  -2   5    0.44    0.33 
 -10  -2  -5   -0.04    0.37 
 -10  -2  -5    0.61    0.24 
 -10   2  -5    0.52    0.44 
 -10   2  -5    0.50    0.33 
  10   2   5    0.40    0.45 
 -10   2  -5   -0.22    0.46 
  10   2   5    0.17    0.45 
 -11  -2  -5   30.20    1.45 
  11  -2   5   32.76    1.72 
 -11  -2  -5   30.84    1.71 
 -11  -2  -5   29.11    1.45 
  11  -2   5   28.43    1.68 
 -11  -2  -5   29.17    2.40 
  11   2   5   27.43    1.81 
 -11   2  -5   31.20    1.93 
  11   2   5   34.45    1.89 
  12  -2   5    0.23    0.39 
 -12  -2  -5   -0.01    0.51 
  12  -2   5    0.42    0.41 
 -12  -2  -5   -0.48    0.31 
  12   2   5   -0.38    0.39 
 -12   2  -5    0.00    0.49 
 -12   2  -5   -0.14    0.23 
  14  -3  -5    6.19    0.92 
 -14  -3   5    6.98    1.14 
 -14  -3   5    7.41    0.95 
 -14   3   5    5.49    0.72 
 -14   3   5    6.57    0.91 
 -14   3   5    5.31    0.71 
 -14   3   5    6.24    0.90 
 -13  -3   5    0.11    0.52 
 -13  -3   5    0.24    0.69 
 -13  -3   5   -0.08    0.54 
  13  -3  -5    1.17    0.57 
 -13   3   5    0.18    0.59 
  13   3  -5    0.74    0.59 
 -13   3   5    0.35    0.50 
 -13   3   5    0.50    0.46 
 -13   3   5    0.42    0.45 
 -12  -3   5   20.77    1.54 
 -12  -3   5   20.34    1.66 
  12  -3  -5   19.84    1.55 
  12  -3  -5   21.95    1.49 
 -12  -3   5   20.23    1.50 
 -12  -3   5   21.99    1.50 
 -12   3   5   20.63    1.49 
 -12   3   5   18.87    1.38 
  12   3  -5   21.93    1.51 
 -12   3   5   21.95    1.60 
 -11  -3   5    2.65    0.60 
  11  -3  -5    2.59    0.61 
 -11  -3   5    3.14    0.62 
  11  -3  -5    3.28    0.63 
 -11  -3   5    2.70    0.73 
 -11  -3   5    3.28    0.64 
  11   3  -5    2.84    0.59 
 -11   3   5    3.88    0.75 
  11   3  -5    3.49    0.70 
 -11   3   5    2.40    0.58 
 -11   3   5    2.10    0.49 
  10  -3  -5   83.30    4.01 
 -10  -3   5   76.99    3.98 
 -10  -3   5   87.23    4.13 
  10  -3  -5   78.97    4.49 
 -10  -3   5   81.33    4.14 
 -10   3   5   82.50    3.97 
 -10   3   5   78.08    4.04 
 -10   3   5   80.36    3.95 
  -9  -3   5   48.91    2.62 
   9  -3  -5   54.21    2.37 
   9  -3  -5   49.20    2.65 
  -9  -3   5   48.58    2.65 
  -9   3   5   52.19    2.63 
  -9   3   5   53.61    2.72 
   9   3  -5   51.84    2.64 
  -9   3   5   46.80    2.60 
   9   3  -5   51.90    2.65 
  -8  -3   5   93.66    4.68 
   8  -3  -5   97.36    4.70 
  -8  -3   5   93.43    4.65 
  -8  -3   5  105.93    4.73 
   8  -3  -5  100.32    4.70 
   8  -3  -5   96.74    4.49 
   8   3  -5  103.08    4.69 
   8   3  -5   94.70    4.62 
  -8   3   5   89.46    4.72 
   8   3  -5   97.28    4.68 
  -8   3   5  105.76    4.70 
  -8   3   5  102.97    4.68 
   7  -3  -5    0.22    0.22 
   7  -3  -5   -0.04    0.31 
  -7  -3   5    0.06    0.34 
   7  -3  -5    0.23    0.31 
  -7  -3   5    0.16    0.31 
  -7  -3   5    0.00    0.36 
   7   3  -5   -0.40    0.35 
  -7   3   5   -0.24    0.37 
  -7   3   5   -0.13    0.36 
   7   3  -5    0.32    0.30 
   7   3  -5    0.12    0.36 
  -7   3   5   -0.13    0.35 
  -6  -3   5   46.12    2.47 
  -6  -3   5   47.86    2.41 
  -6  -3   5   52.29    2.50 
   6  -3  -5   51.77    2.50 
   6  -3  -5   49.24    2.50 
   6  -3  -5   47.64    2.38 
   6   3  -5   48.91    2.45 
   6   3  -5   49.18    2.46 
  -6   3   5   47.65    2.51 
   6   3  -5   50.19    2.40 
   6   3  -5   50.21    2.46 
  -6   3   5   52.89    2.50 
  -6   3   5   51.05    2.50 
   5  -3  -5    8.58    0.59 
   5  -3  -5    7.45    0.64 
  -5  -3   5    6.92    0.64 
  -5  -3   5    7.75    0.66 
  -5   3   5    7.09    0.69 
  -5   3   5    7.09    0.70 
   5   3  -5    6.96    0.64 
  -5   3   5    7.67    0.95 
   5   3  -5    6.85    0.53 
   5   3  -5    7.90    0.63 
   5   3  -5    7.58    0.63 
  -4  -3   5  108.63    5.12 
   4  -3  -5  106.08    5.15 
   4  -3  -5  109.25    5.15 
   4  -3  -5  109.53    5.12 
  -4  -3   5  118.76    5.15 
   4   3  -5  113.92    5.13 
  -4   3   5  108.68    5.15 
   4   3  -5  104.10    5.15 
   4   3  -5  117.42    5.09 
   4   3  -5  116.83    5.05 
  -4   3   5  113.99    5.19 
  -4   3   5  104.28    5.15 
  -3  -3   5   23.58    1.27 
   3  -3  -5   21.58    1.22 
  -3  -3   5   21.34    1.16 
   3  -3  -5   20.27    1.19 
   3   3  -5   20.49    1.22 
   3   3  -5   21.07    1.10 
  -3   3   5   21.44    1.21 
  -3   3   5   20.06    1.22 
   3   3  -5   22.17    1.06 
   3   3  -5   22.75    1.11 
  -2  -3   5   54.53    2.47 
   2  -3  -5   47.31    2.51 
   2  -3  -5   51.83    2.53 
  -2  -3   5   52.29    2.46 
   2  -3  -5   51.80    2.53 
   2   3  -5   55.09    2.39 
  -2   3   5   51.51    2.55 
   2   3  -5   52.83    2.39 
   2   3  -5   53.14    2.36 
  -2   3   5   49.81    2.53 
   2   3  -5   50.83    2.55 
   1  -3  -5   43.19    2.24 
   1  -3  -5   45.64    2.26 
  -1  -3   5   46.51    2.27 
   1  -3  -5   45.63    2.28 
  -1  -3   5   48.38    2.17 
  -1  -3   5   46.73    2.16 
  -1   3   5   45.33    2.27 
   1   3  -5   47.14    2.30 
  -1   3   5   44.32    2.27 
   0  -3  -5  281.54   12.80 
   0  -3   5  296.54   12.70 
   0  -3  -5  291.22   12.85 
   0  -3   5  298.54   12.70 
   0  -3   5  288.12   12.76 
   0  -3  -5  273.82   12.80 
   0   3   5  269.79   12.81 
   0   3  -5  282.76   12.85 
   0   3   5  279.83   12.82 
   1  -3   5    7.54    0.42 
  -1  -3  -5    7.31    0.67 
  -1  -3  -5    7.37    0.62 
   1  -3   5    6.83    0.45 
  -1  -3  -5    7.22    0.60 
   1  -3   5    7.87    0.53 
   1   3   5    6.30    0.63 
  -1   3  -5    7.61    0.67 
   1   3   5    7.14    0.64 
  -2  -3  -5   69.80    3.16 
  -2  -3  -5   68.19    3.14 
   2  -3   5   69.93    3.11 
  -2   3  -5   67.58    3.11 
  -2   3  -5   67.96    3.20 
   2   3   5   59.94    3.16 
  -2   3  -5   67.56    3.00 
   2   3   5   58.92    3.16 
  -3  -3  -5    0.35    0.28 
  -3  -3  -5    0.29    0.34 
  -3  -3  -5    0.21    0.28 
  -3   3  -5    0.17    0.21 
   3   3   5    0.43    0.32 
  -3   3  -5    0.05    0.20 
  -3   3  -5    0.13    0.31 
  -4  -3  -5   45.85    2.47 
   4  -3   5   51.51    2.21 
  -4  -3  -5   48.64    2.36 
  -4  -3  -5   50.30    2.55 
  -4  -3  -5   50.76    2.39 
   4  -3   5   49.11    2.29 
   4   3   5   39.20    2.54 
  -4   3  -5   50.05    2.30 
  -4   3  -5   48.79    2.36 
  -4   3  -5   50.54    2.43 
   4   3   5   46.29    2.43 
   5  -3   5    0.28    0.16 
   5  -3   5    0.56    0.22 
  -5  -3  -5   -0.51    0.29 
  -5  -3  -5    0.31    0.30 
  -5  -3  -5   -0.36    0.39 
  -5  -3  -5   -0.14    0.41 
   5  -3   5    0.25    0.17 
   5   3   5    0.15    0.36 
  -5   3  -5    0.32    0.35 
  -5   3  -5    0.39    0.28 
  -5   3  -5    0.32    0.27 
   5   3   5   -0.05    0.36 
  -6  -3  -5   32.99    1.89 
  -6  -3  -5   35.10    1.77 
  -6  -3  -5   32.20    1.73 
  -6  -3  -5   34.79    2.02 
   6  -3   5   33.97    1.64 
   6  -3   5   34.19    1.64 
   6  -3   5   34.68    1.74 
  -6   3  -5   33.07    1.74 
  -6   3  -5   33.83    1.79 
   6   3   5   33.80    1.86 
  -6   3  -5   33.58    1.79 
   6   3   5   33.86    1.86 
   7  -3   5    0.70    0.25 
   7  -3   5    1.05    0.32 
  -7  -3  -5    0.68    0.47 
  -7  -3  -5    0.75    0.46 
  -7  -3  -5    0.94    0.35 
  -7  -3  -5    0.50    0.34 
   7  -3   5    0.55    0.26 
  -7   3  -5    0.99    0.36 
   7   3   5    1.01    0.48 
   7   3   5    0.25    0.42 
  -7   3  -5    0.86    0.37 
  -7   3  -5    0.42    0.34 
  -8  -3  -5   20.45    1.36 
  -8  -3  -5   20.70    1.23 
   8  -3   5   23.25    1.19 
  -8  -3  -5   21.64    1.59 
  -8  -3  -5   20.35    1.34 
   8  -3   5   20.43    1.18 
   8   3   5   18.92    1.36 
  -8   3  -5   22.06    1.25 
  -8   3  -5   23.29    1.37 
  -8   3  -5   21.27    1.30 
   8   3   5   23.06    1.44 
   9  -3   5    8.23    0.70 
   9  -3   5    7.59    0.69 
  -9  -3  -5    9.42    0.90 
  -9  -3  -5    8.68    0.74 
  -9  -3  -5    7.97    1.01 
   9   3   5   11.17    1.00 
  -9   3  -5    9.75    0.92 
   9   3   5    8.92    0.93 
  -9   3  -5    8.77    0.72 
 -10  -3  -5   18.72    1.18 
 -10  -3  -5   23.73    1.39 
 -10  -3  -5   21.81    1.69 
  10  -3   5   17.66    1.21 
  10  -3   5   19.83    1.21 
 -10   3  -5   21.67    1.38 
  10   3   5   19.22    1.41 
 -10   3  -5   21.34    1.42 
  10   3   5   21.53    1.47 
 -10   3  -5   20.77    1.17 
 -11  -3  -5    0.08    0.29 
 -11  -3  -5   -0.15    0.40 
  11  -3   5    0.25    0.35 
  11  -3   5    0.44    0.36 
 -11  -3  -5   -0.33    0.51 
 -11   3  -5   -0.42    0.41 
 -11   3  -5    0.00    0.43 
 -11   3  -5    0.34    0.34 
  11   3   5   -0.43    0.46 
 -12  -3  -5   10.13    0.70 
  12  -3   5    7.70    0.85 
 -12  -3  -5   10.03    0.90 
  12  -3   5   11.07    0.89 
 -12  -3  -5    7.33    1.11 
 -12   3  -5    9.10    1.01 
 -12   3  -5    9.96    1.05 
  12   3   5   10.19    1.12 
 -14  -4   5    1.47    0.60 
 -14  -4   5    0.64    0.71 
  14  -4  -5    0.36    0.55 
  14   4  -5    0.23    0.57 
 -14   4   5    1.10    0.49 
 -14   4   5    1.03    0.57 
 -14   4   5    0.45    0.46 
 -13  -4   5   27.08    1.82 
  13  -4  -5   27.44    1.79 
 -13  -4   5   27.64    2.07 
 -13   4   5   24.38    1.62 
 -13   4   5   29.83    1.95 
  13   4  -5   26.92    1.81 
 -13   4   5   27.79    1.80 
 -13   4   5   25.71    1.63 
 -12  -4   5    1.91    0.62 
  12  -4  -5    1.55    0.59 
 -12  -4   5    1.43    0.66 
 -12   4   5    2.12    0.60 
 -12   4   5    0.48    0.53 
 -12   4   5    1.79    0.53 
  12   4  -5    2.09    0.63 
 -11  -4   5    6.10    0.85 
  11  -4  -5    9.43    1.02 
  11  -4  -5    8.98    0.93 
 -11  -4   5    7.24    0.82 
 -11  -4   5    6.70    0.93 
  11   4  -5    7.78    0.91 
 -11   4   5    8.42    0.95 
 -11   4   5    7.92    0.94 
  11   4  -5    9.37    0.98 
  10  -4  -5    2.22    0.26 
 -10  -4   5    1.18    0.60 
 -10  -4   5    1.64    0.50 
  10  -4  -5    2.74    0.64 
  10  -4  -5    1.39    0.55 
  10   4  -5    2.21    0.57 
 -10   4   5    0.75    0.48 
 -10   4   5    1.87    0.51 
 -10   4   5    0.92    0.47 
   9  -4  -5   60.55    2.91 
  -9  -4   5   65.78    3.34 
  -9  -4   5   63.31    3.29 
   9  -4  -5   69.09    3.22 
  -9   4   5   63.15    3.14 
   9   4  -5   58.47    3.12 
  -9   4   5   55.89    3.19 
   9   4  -5   63.46    3.16 
  -9   4   5   61.03    3.11 
   8  -4  -5    6.35    0.76 
   8  -4  -5    5.64    0.71 
  -8  -4   5    6.80    0.80 
   8  -4  -5    6.10    0.53 
  -8  -4   5    6.94    0.82 
  -8   4   5    5.07    0.66 
   8   4  -5    6.33    0.75 
  -8   4   5    8.48    0.81 
  -8   4   5    4.01    0.64 
   8   4  -5    6.26    0.72 
  -7  -4   5   45.95    2.34 
   7  -4  -5   47.02    2.33 
   7  -4  -5   40.80    2.31 
  -7  -4   5   43.20    2.33 
   7  -4  -5   44.41    2.18 
  -7   4   5   44.82    2.32 
   7   4  -5   46.29    2.29 
  -7   4   5   45.02    2.31 
   7   4  -5   41.66    2.21 
   7   4  -5   42.77    2.28 
  -6  -4   5   -0.23    0.35 
   6  -4  -5    0.00    0.34 
  -6  -4   5   -0.34    0.36 
   6  -4  -5    0.22    0.39 
  -6   4   5   -0.11    0.38 
   6   4  -5   -0.25    0.31 
   6   4  -5    0.55    0.26 
  -6   4   5   -0.31    0.34 
   6   4  -5    0.39    0.36 
  -6   4   5    0.07    0.38 
  -5  -4   5   70.84    3.51 
   5  -4  -5   72.21    3.53 
   5  -4  -5   75.19    3.54 
  -5  -4   5   68.71    3.49 
   5   4  -5   75.18    3.46 
   5   4  -5   72.32    3.45 
   5   4  -5   72.96    3.41 
  -5   4   5   73.07    3.52 
   5   4  -5   69.75    3.54 
  -5   4   5   77.55    3.55 
  -5   4   5   72.75    3.57 
   4  -4  -5    4.25    0.55 
  -4  -4   5    3.15    0.45 
   4  -4  -5    3.95    0.54 
  -4  -4   5    2.93    0.44 
   4   4  -5    3.63    0.36 
   4   4  -5    3.10    0.40 
  -4   4   5    3.70    0.49 
   4   4  -5    2.60    0.50 
  -4   4   5    4.35    0.59 
   4   4  -5    3.62    0.41 
  -4   4   5    3.74    0.55 
   3  -4  -5  154.30    7.19 
   3  -4  -5  167.23    7.20 
  -3  -4   5  149.40    7.12 
  -3  -4   5  149.22    7.12 
   3   4  -5  146.88    7.20 
   3   4  -5  161.39    7.06 
  -3   4   5  152.73    7.18 
   3   4  -5  158.81    7.06 
  -3   4   5  165.11    7.20 
   3   4  -5  156.39    7.03 
   2  -4  -5    9.59    0.77 
  -2  -4   5    8.52    0.66 
   2  -4  -5   10.26    0.73 
   2  -4  -5   10.04    0.87 
  -2  -4   5   10.24    0.68 
   2   4  -5    9.11    0.56 
   2   4  -5    9.71    0.80 
  -2   4   5    9.44    0.78 
   2   4  -5   10.13    0.54 
   2   4  -5    9.68    0.56 
  -2   4   5    8.77    0.74 
  -1  -4   5  158.52    7.09 
  -1  -4   5  161.17    7.09 
   1  -4  -5  164.83    7.19 
  -1  -4   5  147.00    7.14 
   1  -4  -5  162.50    7.17 
   1   4  -5  153.10    7.20 
  -1   4   5  154.04    7.19 
  -1   4   5  147.66    7.19 
   1   4  -5  157.76    6.98 
   0  -4   5  144.28    6.45 
   0  -4  -5  148.27    6.57 
   0  -4   5  142.62    6.44 
   0  -4  -5  145.93    6.56 
   0  -4  -5  145.06    6.66 
   0  -4   5  144.90    6.44 
   0   4   5  133.94    6.55 
   0   4  -5  133.34    6.57 
   0   4   5  142.44    6.57 
   0   4  -5  141.66    6.34 
   1  -4   5  130.47    6.04 
   1  -4   5  142.23    6.08 
   1  -4   5  132.90    6.05 
  -1  -4  -5  143.52    6.31 
  -1  -4  -5  145.80    6.21 
   1   4   5  125.56    6.19 
  -1   4  -5  129.50    6.21 
   1   4   5  123.30    6.19 
  -1   4  -5  132.60    5.97 
   2  -4   5    2.44    0.28 
   2  -4   5    2.94    0.30 
  -2  -4  -5    1.95    0.42 
   2  -4   5    2.83    0.29 
  -2  -4  -5    2.10    0.47 
  -2   4  -5    2.42    0.26 
  -2   4  -5    2.79    0.50 
   2   4   5    2.75    0.51 
  -3  -4  -5  193.02    8.73 
  -3  -4  -5  185.65    8.74 
   3  -4   5  190.72    8.58 
  -3  -4  -5  194.40    8.84 
   3  -4   5  191.69    8.63 
  -3   4  -5  200.92    8.79 
   3   4   5  179.22    8.77 
  -3   4  -5  193.90    8.59 
   3   4   5  195.07    8.79 
   4  -4   5   67.57    3.17 
  -4  -4  -5   67.62    3.47 
  -4  -4  -5   70.18    3.36 
  -4  -4  -5   71.62    3.34 
   4  -4   5   66.32    3.17 
   4   4   5   75.05    3.42 
  -4   4  -5   72.18    3.38 
  -4   4  -5   68.83    3.23 
  -4   4  -5   70.78    3.21 
   4   4   5   62.36    3.38 
  -5  -4  -5   40.55    2.09 
   5  -4   5   38.85    1.93 
  -5  -4  -5   39.87    2.28 
   5  -4   5   41.26    2.00 
  -5  -4  -5   41.84    2.12 
   5  -4   5   41.04    1.94 
  -5   4  -5   41.55    2.13 
   5   4   5   40.63    2.20 
  -5   4  -5   42.44    2.00 
   5   4   5   38.37    2.18 
  -5   4  -5   40.91    2.02 
  -6  -4  -5   33.42    1.80 
  -6  -4  -5   32.30    2.02 
   6  -4   5   36.70    1.74 
   6  -4   5   33.41    1.65 
  -6  -4  -5   32.84    1.82 
   6  -4   5   31.56    1.65 
  -6   4  -5   33.69    1.73 
   6   4   5   36.09    1.93 
  -6   4  -5   34.91    1.73 
  -6   4  -5   34.46    1.81 
   6   4   5   29.86    1.88 
  -7  -4  -5   57.50    2.93 
  -7  -4  -5   64.35    3.13 
   7  -4   5   59.52    2.91 
   7  -4   5   58.36    2.83 
  -7  -4  -5   59.38    2.97 
   7  -4   5   58.16    2.83 
  -7  -4  -5   59.76    3.21 
   7   4   5   54.92    3.32 
   7   4   5   63.30    3.10 
  -7   4  -5   62.24    2.93 
  -7   4  -5   60.61    2.91 
  -7   4  -5   58.98    2.95 
  -8  -4  -5   -0.01    0.54 
   8  -4   5    0.23    0.26 
   8  -4   5    0.80    0.31 
  -8  -4  -5    0.31    0.35 
  -8  -4  -5    0.71    0.40 
  -8  -4  -5    0.70    0.51 
  -8   4  -5    0.73    0.34 
  -8   4  -5    1.03    0.41 
   8   4   5    0.47    0.48 
  -8   4  -5    0.31    0.35 
  -9  -4  -5   19.31    1.23 
  -9  -4  -5   19.81    1.61 
  -9  -4  -5   19.29    1.37 
  -9  -4  -5   19.55    1.21 
   9  -4   5   18.38    1.15 
   9  -4   5   20.61    1.47 
  -9   4  -5   21.51    1.83 
   9   4   5   20.85    1.42 
   9   4   5   18.50    1.40 
  -9   4  -5   19.39    1.19 
  -9   4  -5   19.96    1.25 
 -10  -4  -5    1.54    0.56 
 -10  -4  -5    2.78    0.46 
 -10  -4  -5    2.47    0.76 
 -10  -4  -5    2.13    0.47 
  10  -4   5    2.90    0.46 
 -10   4  -5    2.80    0.52 
  10   4   5    1.28    0.58 
 -10   4  -5    2.91    0.46 
 -10   4  -5    2.47    0.52 
 -11  -4  -5   11.38    1.17 
  11  -4   5   10.47    0.89 
 -11  -4  -5   11.45    0.86 
 -11  -4  -5    8.68    1.15 
  11  -4   5   10.86    0.89 
 -11  -4  -5   10.54    0.90 
  11   4   5   11.11    1.15 
 -11   4  -5   11.37    1.00 
 -11   4  -5   12.76    1.05 
 -13  -5   5    0.43    0.60 
  13  -5  -5    0.41    0.64 
 -13  -5   5    2.46    0.87 
 -13   5   5    1.54    0.76 
 -13   5   5    0.44    0.47 
  13   5  -5    0.93    0.69 
 -13   5   5    0.48    0.46 
 -13   5   5    1.22    0.51 
  12  -5  -5   36.97    2.16 
 -12  -5   5   35.99    2.38 
 -12  -5   5   33.33    2.16 
 -12   5   5   38.45    2.06 
 -12   5   5   34.27    2.00 
 -12   5   5   35.04    2.24 
  12   5  -5   35.15    2.16 
 -12   5   5   32.50    1.99 
 -11  -5   5    0.11    0.58 
  11  -5  -5    0.29    0.49 
  11  -5  -5   -0.05    0.15 
 -11  -5   5   -0.04    0.56 
  11   5  -5   -0.51    0.49 
 -11   5   5   -0.37    0.37 
 -11   5   5   -0.33    0.40 
 -11   5   5    0.18    0.52 
  10  -5  -5   19.07    1.36 
 -10  -5   5   19.00    1.36 
  10  -5  -5   18.66    1.38 
  10  -5  -5   17.04    1.00 
 -10  -5   5   17.24    1.77 
 -10  -5   5   19.79    1.54 
  10   5  -5   18.80    1.30 
 -10   5   5   16.80    1.38 
 -10   5   5   18.42    1.44 
  10   5  -5   18.54    1.34 
  -9  -5   5    0.09    0.54 
   9  -5  -5    0.18    0.45 
  -9  -5   5    0.65    0.49 
   9  -5  -5   -0.37    0.45 
  -9   5   5    0.23    0.42 
  -9   5   5    0.80    0.45 
   9   5  -5   -0.18    0.46 
  -9   5   5    0.32    0.55 
  -8  -5   5   63.42    3.35 
  -8  -5   5   63.65    3.30 
   8  -5  -5   62.20    3.28 
   8  -5  -5   68.49    3.31 
   8  -5  -5   65.23    3.12 
   8   5  -5   67.79    3.26 
   8   5  -5   62.51    3.22 
  -8   5   5   63.47    3.23 
  -8   5   5   65.36    3.24 
  -8   5   5   62.09    3.31 
  -7  -5   5  110.89    5.47 
   7  -5  -5  114.70    5.46 
  -7  -5   5  106.18    5.42 
  -7  -5   5  121.84    5.47 
   7   5  -5  118.62    5.39 
  -7   5   5  115.26    5.41 
  -7   5   5  112.48    5.47 
   7   5  -5  108.04    5.32 
   7   5  -5  117.52    5.38 
  -7   5   5  115.14    5.41 
  -6  -5   5   85.13    4.29 
  -6  -5   5   91.41    4.31 
   6  -5  -5   90.27    4.32 
  -6   5   5   81.24    4.31 
   6   5  -5   93.75    4.24 
  -6   5   5   89.39    4.29 
   6   5  -5   87.82    4.23 
  -6   5   5   92.75    4.30 
   6   5  -5   88.44    4.30 
   5  -5  -5    3.65    0.55 
   5  -5  -5    5.09    0.68 
  -5  -5   5    5.64    0.64 
  -5  -5   5    5.24    0.62 
  -5   5   5    5.18    0.64 
  -5   5   5    4.78    0.81 
   5   5  -5    5.90    0.62 
   5   5  -5    4.54    0.50 
  -5   5   5    5.30    0.64 
  -4  -5   5  103.33    4.80 
  -4  -5   5  103.41    4.81 
   4  -5  -5  102.42    4.85 
   4  -5  -5  106.67    4.86 
   4   5  -5  100.17    4.71 
  -4   5   5   90.70    4.84 
   4   5  -5  104.17    4.68 
   4   5  -5   98.36    4.88 
  -4   5   5  105.00    4.85 
   4   5  -5  102.43    4.72 
  -4   5   5  102.50    4.83 
   3  -5  -5    1.11    0.45 
  -3  -5   5    0.63    0.38 
   3  -5  -5    1.17    0.41 
  -3  -5   5    0.68    0.36 
   3   5  -5    1.25    0.29 
  -3   5   5    0.28    0.43 
  -3   5   5    0.61    0.40 
   3   5  -5    1.14    0.24 
   3   5  -5    1.04    0.47 
  -2  -5   5   66.26    3.24 
   2  -5  -5   71.45    3.34 
   2  -5  -5   68.06    3.24 
   2  -5  -5   71.41    3.35 
  -2  -5   5   62.61    3.22 
  -2   5   5   64.63    3.32 
   2   5  -5   67.02    3.11 
   2   5  -5   65.14    3.35 
   2   5  -5   66.93    3.11 
  -2   5   5   70.71    3.33 
   2   5  -5   69.34    3.12 
   1  -5  -5    0.64    0.40 
  -1  -5   5    0.60    0.29 
   1  -5  -5   -0.63    0.35 
   1  -5  -5    1.24    0.30 
  -1  -5   5    1.04    0.33 
  -1  -5   5    0.41    0.22 
  -1   5   5    0.00    0.37 
  -1   5   5    0.40    0.43 
   1   5  -5    0.87    0.46 
   0  -5   5   21.37    1.15 
   0  -5  -5   23.64    1.35 
   0  -5  -5   24.51    1.41 
   0  -5   5   21.79    1.24 
   0  -5   5   24.15    1.25 
   0   5  -5   21.94    1.12 
   0   5   5   22.82    1.39 
   0   5   5   23.84    1.41 
   0   5  -5   23.70    1.42 
   1  -5   5   58.01    2.68 
  -1  -5  -5   57.13    2.81 
  -1  -5  -5   54.53    2.80 
  -1  -5  -5   56.45    2.83 
   1  -5   5   55.79    2.81 
  -1   5  -5   55.58    2.85 
  -1   5  -5   54.06    2.61 
   1   5   5   56.76    2.84 
  -2  -5  -5   44.60    2.41 
  -2  -5  -5   47.69    2.39 
   2  -5   5   49.04    2.18 
  -2  -5  -5   47.63    2.43 
   2  -5   5   47.48    2.25 
  -2   5  -5   46.92    2.17 
  -2   5  -5   42.81    2.41 
   2   5   5   45.29    2.44 
   2   5   5   45.83    2.43 
   3  -5   5    1.42    0.30 
  -3  -5  -5    1.28    0.46 
   3  -5   5    1.35    0.29 
  -3  -5  -5    1.78    0.49 
   3  -5   5    1.64    0.24 
  -3  -5  -5    2.05    0.48 
   3   5   5    1.80    0.52 
  -3   5  -5    1.49    0.26 
   3   5   5    1.37    0.45 
  -3   5  -5    2.31    0.55 
   4  -5   5   38.46    1.97 
  -4  -5  -5   42.34    2.15 
   4  -5   5   38.99    1.96 
  -4  -5  -5   41.75    2.18 
  -4  -5  -5   41.78    2.29 
   4   5   5   40.51    2.22 
  -4   5  -5   41.52    1.97 
   4   5   5   37.74    2.21 
  -4   5  -5   42.24    2.19 
   5  -5   5    1.96    0.27 
   5  -5   5    2.05    0.52 
  -5  -5  -5    1.15    0.45 
  -5  -5  -5    1.20    0.47 
   5  -5   5    2.01    0.32 
  -5  -5  -5    1.69    0.59 
  -5   5  -5    2.53    0.55 
  -5   5  -5    1.95    0.34 
   5   5   5    2.36    0.67 
   5   5   5    1.53    0.57 
   6  -5   5   53.59    2.58 
   6  -5   5   50.09    2.58 
  -6  -5  -5   52.84    2.73 
  -6  -5  -5   55.03    2.95 
  -6  -5  -5   52.28    2.76 
  -6   5  -5   55.77    2.76 
   6   5   5   58.72    2.99 
  -6   5  -5   54.52    2.56 
   6   5   5   50.42    2.83 
  -6   5  -5   56.01    2.62 
   7  -5   5   -0.04    0.24 
   7  -5   5    0.12    0.27 
  -7  -5  -5   -0.09    0.38 
  -7  -5  -5   -0.24    0.46 
  -7  -5  -5    0.37    0.44 
   7   5   5   -0.44    0.49 
  -7   5  -5    0.50    0.42 
  -7   5  -5    0.00    0.30 
   7   5   5    0.10    0.48 
  -7   5  -5    0.01    0.26 
   8  -5   5   16.61    1.08 
  -8  -5  -5   18.37    1.52 
  -8  -5  -5   19.45    1.26 
   8  -5   5   16.33    1.32 
  -8   5  -5   17.89    1.08 
  -8   5  -5   18.29    1.16 
   8   5   5   20.20    1.87 
  -8   5  -5   18.07    1.21 
   8   5   5   18.97    1.42 
  -9  -5  -5    0.85    0.87 
   9  -5   5    0.85    0.36 
   9  -5   5    1.52    0.37 
  -9  -5  -5    1.52    0.55 
  -9  -5  -5    1.58    0.59 
  -9   5  -5    1.88    0.45 
   9   5   5    0.92    0.57 
  -9   5  -5    1.20    0.35 
 -10  -5  -5   20.46    1.49 
 -10  -5  -5   23.01    1.77 
 -10  -5  -5   19.27    1.33 
  10  -5   5   19.47    1.23 
  10  -5   5   19.39    1.21 
 -10   5  -5   19.26    1.21 
 -10   5  -5   18.08    1.29 
  10   5   5   20.25    1.52 
  12  -6  -5    1.11    0.64 
 -12  -6   5    0.98    0.66 
 -12  -6   5    0.46    0.63 
 -12   6   5    0.65    0.46 
 -12   6   5    0.45    0.41 
 -12   6   5    1.25    0.70 
 -12   6   5    0.03    0.45 
  11  -6  -5   33.07    1.89 
 -11  -6   5   39.59    2.99 
  11  -6  -5   39.93    2.30 
 -11  -6   5   43.05    2.39 
  11   6  -5   39.02    2.28 
 -11   6   5   36.65    2.16 
 -11   6   5   41.62    2.42 
 -11   6   5   43.03    2.11 
 -11   6   5   37.38    2.13 
 -10  -6   5    8.65    1.07 
  10  -6  -5    9.47    0.73 
 -10  -6   5    8.20    1.00 
  10  -6  -5   10.60    1.06 
  10   6  -5   10.39    1.07 
 -10   6   5   10.56    0.95 
 -10   6   5    9.56    1.09 
 -10   6   5    8.60    0.81 
  -9  -6   5   12.47    1.22 
   9  -6  -5    9.62    0.80 
   9  -6  -5   10.06    1.07 
  -9  -6   5   12.55    1.13 
   9   6  -5   10.52    1.02 
  -9   6   5   10.18    0.99 
   9   6  -5   11.49    1.03 
  -9   6   5    9.92    1.14 
  -8  -6   5    2.74    0.65 
  -8  -6   5    1.25    0.57 
   8  -6  -5    1.91    0.57 
   8  -6  -5    1.04    0.57 
  -8  -6   5    2.11    0.59 
  -8   6   5    1.49    0.58 
  -8   6   5    0.44    0.27 
   8   6  -5    1.69    0.52 
  -8   6   5    0.98    0.63 
   7  -6  -5   71.44    3.46 
   7  -6  -5   66.56    3.42 
  -7  -6   5   65.98    3.70 
  -7  -6   5   61.78    3.41 
  -7  -6   5   66.18    3.43 
   7   6  -5   62.89    3.31 
  -7   6   5   69.17    3.38 
  -7   6   5   70.92    3.49 
   7   6  -5   69.10    3.35 
   6  -6  -5    5.23    0.76 
  -6  -6   5    4.63    0.68 
  -6  -6   5    6.46    0.76 
  -6   6   5    3.65    0.68 
   6   6  -5    5.80    0.59 
  -6   6   5    5.99    0.74 
   6   6  -5    4.65    0.63 
  -6   6   5    5.94    0.73 
   6   6  -5    6.22    0.68 
  -5  -6   5   12.93    1.01 
  -5  -6   5   14.50    1.05 
  -5  -6   5   12.76    1.02 
   5   6  -5   12.47    0.90 
   5   6  -5   11.47    0.92 
  -5   6   5   12.49    1.05 
  -5   6   5   11.64    1.01 
  -5   6   5   10.98    1.08 
   4  -6  -5   -0.01    0.41 
  -4  -6   5   -0.02    0.38 
  -4  -6   5    0.19    0.35 
  -4  -6   5   -0.18    0.38 
  -4   6   5   -0.23    0.40 
   4   6  -5   -0.16    0.32 
  -4   6   5   -0.05    0.42 
  -4   6   5   -0.28    0.46 
   4   6  -5    0.29    0.24 
   4   6  -5    1.10    0.35 
  -3  -6   5   31.18    1.70 
  -3  -6   5   31.74    1.76 
   3  -6  -5   30.48    1.84 
  -3  -6   5   32.84    1.78 
  -3   6   5   33.65    1.84 
   3   6  -5   31.72    1.63 
   3   6  -5   31.07    1.63 
   3   6  -5   33.56    1.62 
  -3   6   5   32.60    1.85 
  -2  -6   5    0.85    0.39 
   2  -6  -5    0.52    0.46 
  -2  -6   5    0.13    0.36 
   2  -6  -5    0.76    0.34 
   2   6  -5    0.42    0.23 
  -2   6   5    1.28    0.50 
  -2   6   5    0.63    0.43 
   2   6  -5    0.55    0.25 
   2   6  -5    0.68    0.24 
  -1  -6   5   11.25    0.89 
  -1  -6   5   12.55    0.73 
   1  -6  -5   12.64    1.00 
   1  -6  -5   13.88    1.04 
  -1  -6   5   12.50    0.91 
   1   6  -5   12.44    0.63 
  -1   6   5   14.02    1.09 
   0  -6  -5    6.56    0.78 
   0  -6  -5    6.20    0.70 
   0  -6  -5    6.05    0.65 
   0  -6   5    5.77    0.63 
   0   6  -5    5.98    0.80 
   0   6   5    7.32    0.80 
   0   6  -5    6.28    0.48 
  -1  -6  -5    3.53    0.61 
   1  -6   5    4.50    0.51 
   1  -6   5    4.22    0.29 
  -1  -6  -5    4.03    0.63 
  -1  -6  -5    3.27    0.54 
  -1   6  -5    4.07    0.37 
  -1   6  -5    4.02    0.72 
   1   6   5    3.71    0.61 
  -2  -6  -5   10.95    0.99 
   2  -6   5   10.32    0.76 
  -2  -6  -5   11.35    0.92 
  -2  -6  -5    9.09    0.91 
   2  -6   5    9.90    0.76 
  -2   6  -5   10.16    0.65 
  -2   6  -5    9.60    0.95 
   2   6   5   11.67    1.03 
   3  -6   5   10.79    0.76 
  -3  -6  -5   10.33    0.98 
   3  -6   5   10.71    0.76 
  -3  -6  -5    9.73    0.96 
  -3   6  -5   10.03    1.00 
   3   6   5   10.81    1.03 
  -3   6  -5    9.84    0.66 
   4  -6   5    1.17    0.34 
  -4  -6  -5    1.09    0.45 
   4  -6   5    1.15    0.32 
  -4  -6  -5    0.22    0.25 
  -4  -6  -5    1.40    0.89 
  -4   6  -5    0.50    0.53 
   4   6   5    0.80    0.54 
  -4   6  -5    1.22    0.30 
   5  -6   5   42.22    2.28 
  -5  -6  -5   50.05    2.52 
  -5  -6  -5   45.76    2.60 
   5  -6   5   44.49    2.30 
  -5   6  -5   47.45    2.27 
   5   6   5   50.66    2.61 
   5   6   5   42.52    2.52 
  -5   6  -5   49.82    2.52 
  -6  -6  -5    0.27    0.48 
   6  -6   5    0.99    0.33 
   6  -6   5    0.56    0.43 
  -6  -6  -5    0.48    0.51 
   6   6   5    0.49    0.58 
  -6   6  -5    0.54    0.30 
   6   6   5    0.40    0.52 
   7  -6   5   17.68    1.10 
   7  -6   5   17.16    1.09 
  -7  -6  -5   19.16    1.53 
  -7  -6  -5   17.79    1.33 
  -7  -6  -5   17.53    1.28 
   7   6   5   17.84    1.44 
  -7   6  -5   18.66    1.13 
   8  -6   5    2.80    0.42 
   8  -6   5    3.25    0.48 
  -8  -6  -5    2.54    0.55 
  -8  -6  -5    1.75    0.56 
   8   6   5    3.00    0.75 
  -8   6  -5    1.79    0.45 
   9  -6   5   17.33    1.21 
  -9  -6  -5   19.26    1.47 
  -9  -6  -5   20.70    1.38 
   9  -6   5   21.55    1.24 
  -9  -6  -5   19.21    1.68 
  -9   6  -5   19.52    1.05 
  -9   6  -5   19.96    1.27 
   9   6   5   20.08    2.19 
 -10  -7   5    1.65    1.08 
  10  -7  -5    1.48    0.63 
  10  -7  -5    1.98    0.46 
 -10  -7   5    2.47    0.88 
 -10   7   5    2.16    0.54 
 -10   7   5    1.60    0.36 
 -10   7   5    1.35    0.46 
 -10   7   5    1.30    0.67 
  10   7  -5    2.17    0.64 
  -9  -7   5   24.74    1.77 
   9  -7  -5   23.81    1.65 
  -9  -7   5   25.57    1.69 
  -9   7   5   21.28    1.50 
  -9   7   5   24.31    1.52 
   9   7  -5   21.52    1.53 
  -9   7   5   26.06    1.76 
  -9   7   5   22.15    1.28 
   8  -7  -5   -0.05    0.52 
  -8  -7   5   -0.47    0.49 
  -8  -7   5    0.50    0.55 
   8   7  -5    1.22    0.46 
  -8   7   5    0.99    0.48 
  -8   7   5    1.04    0.63 
  -8   7   5    1.05    0.49 
   8   7  -5    0.92    0.48 
  -7  -7   5   -0.15    0.53 
   7  -7  -5    0.33    0.50 
  -7  -7   5   -0.72    0.42 
   7   7  -5   -0.13    0.49 
  -7   7   5    0.63    0.57 
  -7   7   5    0.51    0.49 
  -6  -7   5    7.16    0.85 
   6  -7  -5    7.04    0.86 
   6  -7  -5    7.52    0.93 
  -6  -7   5    6.87    0.86 
  -6  -7   5    6.82    0.78 
   6   7  -5    7.54    0.76 
  -6   7   5    7.35    0.95 
   6   7  -5    6.93    0.73 
  -6   7   5    5.62    0.77 
  -5  -7   5   15.57    1.65 
  -5  -7   5   13.94    1.07 
   5  -7  -5   17.53    1.23 
   5  -7  -5   13.92    1.20 
  -5  -7   5   13.83    1.16 
   5   7  -5   13.51    0.94 
   5   7  -5   14.89    1.03 
   5   7  -5   12.67    1.00 
  -5   7   5   15.55    1.19 
  -5   7   5   15.01    1.28 
  -4  -7   5    4.62    0.69 
   4  -7  -5    1.67    0.57 
  -4  -7   5    2.94    0.65 
  -4  -7   5    3.62    0.51 
   4   7  -5    3.32    0.47 
   4   7  -5    3.52    0.44 
  -4   7   5    2.98    0.63 
  -4   7   5    2.88    0.63 
   4   7  -5    2.80    0.46 
  -3  -7   5   20.47    1.33 
  -3  -7   5   20.29    1.35 
  -3  -7   5   20.31    1.19 
   3  -7  -5   22.17    1.47 
   3   7  -5   18.99    1.13 
   3   7  -5   19.89    1.15 
   3   7  -5   20.56    1.15 
  -3   7   5   20.06    1.40 
  -2  -7   5   44.64    2.34 
  -2  -7   5   43.30    2.16 
   2  -7  -5   46.02    2.45 
  -2  -7   5   41.57    2.32 
   2   7  -5   44.16    2.12 
  -2   7   5   47.91    2.45 
   2   7  -5   43.66    2.25 
   2   7  -5   41.95    2.14 
  -1  -7   5    6.18    0.48 
  -1  -7   5    7.21    0.74 
  -1  -7   5    5.82    0.45 
   1  -7  -5    6.02    0.80 
  -1  -7   5    6.55    0.71 
   1  -7  -5    7.42    0.70 
  -1   7   5    6.52    0.84 
   1   7  -5    6.04    0.38 
   0  -7  -5   22.82    1.58 
   0  -7  -5   21.61    1.51 
   0  -7  -5   22.08    1.35 
   0  -7   5   21.64    1.35 
   0   7  -5   22.07    1.18 
   0   7   5   23.33    1.53 
  -1  -7  -5    6.07    0.79 
  -1  -7  -5    3.16    0.64 
   1  -7   5    4.34    0.56 
   1  -7   5    4.29    0.58 
  -1  -7  -5    3.96    0.59 
   1   7   5    3.89    0.70 
   1   7   5    3.48    0.69 
  -1   7  -5    4.78    0.47 
   2  -7   5   32.35    1.85 
  -2  -7  -5   33.55    1.97 
   2  -7   5   35.21    1.88 
  -2  -7  -5   34.51    2.00 
  -2  -7  -5   37.59    2.08 
   2   7   5   34.37    2.06 
  -2   7  -5   34.79    1.73 
   2   7   5   36.69    2.06 
  -3  -7  -5   -0.24    0.44 
   3  -7   5    0.15    0.31 
   3  -7   5   -0.19    0.30 
  -3  -7  -5    0.19    0.40 
  -3  -7  -5   -0.02    0.52 
  -3   7  -5    0.15    0.23 
   3   7   5   -0.15    0.54 
   3   7   5   -1.00    0.47 
   4  -7   5   20.77    1.29 
   4  -7   5   22.18    1.31 
  -4  -7  -5   21.79    1.50 
  -4  -7  -5   20.63    1.50 
  -4  -7  -5   23.18    1.48 
   4   7   5   23.52    1.56 
  -4   7  -5   21.22    1.19 
  -5  -7  -5    6.51    0.91 
   5  -7   5    7.01    0.71 
   5  -7   5    7.60    0.70 
  -5  -7  -5    7.71    0.92 
  -5  -7  -5    7.97    0.97 
  -5   7  -5    7.33    0.64 
   5   7   5    7.60    0.96 
  -6  -7  -5   11.58    1.13 
   6  -7   5   10.18    0.87 
   6  -7   5   11.46    0.88 
  -6  -7  -5   12.08    1.23 
  -6   7  -5   11.18    0.82 
   6   7   5   12.43    1.25 
   7  -7   5    0.94    0.36 
  -7  -7  -5    1.68    0.84 
   7  -7   5    0.55    0.37 
  -7  -7  -5    1.49    0.58 
   7   7   5    1.44    0.67 
  -7   7  -5    0.47    0.32 
  -8  -7  -5   12.93    1.36 
   8  -7   5   10.91    0.94 
  -8  -7  -5   13.73    1.17 
   8  -7   5   11.79    0.95 
  -8   7  -5   13.44    1.00 
   8   7   5   15.39    1.36 
  -8  -8   5    2.07    0.62 
  -8   8   5    2.01    0.56 
  -8   8   5    2.30    0.76 
   8   8  -5    2.56    0.62 
  -7  -8   5    1.76    0.63 
   7  -8  -5    3.32    0.76 
  -7  -8   5    2.13    0.58 
  -7   8   5    2.04    0.67 
  -7   8   5    2.07    0.58 
   7   8  -5    2.96    0.59 
   7   8  -5    2.71    0.54 
   6  -8  -5    4.81    0.80 
  -6  -8   5    4.34    0.68 
  -6  -8   5    3.85    0.76 
  -6   8   5    2.84    0.66 
  -6   8   5    3.95    0.70 
  -5  -8   5    6.83    0.74 
  -5  -8   5    7.28    0.91 
   5  -8  -5    5.88    0.86 
  -5   8   5    7.05    0.85 
  -5   8   5    5.95    0.81 
   5   8  -5    6.60    0.69 
  -5   8   5    7.27    0.84 
   5   8  -5    7.47    0.73 
   4  -8  -5    1.40    0.58 
  -4  -8   5    1.68    0.57 
  -4  -8   5    1.62    0.41 
  -4  -8   5    0.66    0.50 
  -4   8   5    1.19    0.55 
  -4   8   5    1.41    0.56 
  -4   8   5    1.81    0.56 
   4   8  -5    0.37    0.36 
   4   8  -5    1.35    0.37 
  -3  -8   5   10.28    0.96 
  -3  -8   5    9.22    0.97 
  -3  -8   5    8.46    0.71 
   3  -8  -5    9.86    1.05 
   3   8  -5    8.93    0.70 
   3   8  -5    8.24    0.70 
  -3   8   5    8.01    0.95 
  -3   8   5    7.98    0.90 
  -2  -8   5   10.22    0.67 
  -2  -8   5   11.73    1.45 
   2  -8  -5   10.18    1.06 
  -2   8   5    9.68    1.04 
  -2   8   5   10.07    1.08 
   2   8  -5    9.30    0.72 
   2   8  -5    9.94    0.66 
  -1  -8   5   61.08    2.90 
  -1  -8   5   51.05    2.83 
   1  -8  -5   49.80    2.68 
  -1   8   5   53.63    2.92 
   1   8  -5   53.36    2.64 
  -1   8   5   59.62    2.96 
   0  -8  -5    4.82    0.62 
   0  -8  -5    8.45    0.95 
   0  -8   5    7.94    0.83 
   0   8  -5    5.82    0.58 
   0   8   5    5.34    0.85 
  -1  -8  -5   26.32    1.62 
  -1  -8  -5   28.47    1.82 
   1  -8   5   24.99    1.76 
   1  -8   5   30.86    1.67 
  -1   8  -5   25.93    1.43 
   1   8   5   29.17    1.84 
  -2  -8  -5    0.22    0.40 
   2  -8   5    0.13    0.36 
   2  -8   5    0.15    0.39 
  -2  -8  -5   -0.78    0.47 
   2   8   5   -0.45    0.52 
  -2   8  -5    0.06    0.24 
  -3  -8  -5   14.83    1.24 
   3  -8   5   14.88    1.09 
  -3  -8  -5   17.94    1.37 
   3  -8   5   16.96    1.15 
  -3   8  -5   14.89    0.95 
   3   8   5   17.29    1.41 
  -4  -8  -5    1.74    0.66 
   4  -8   5    2.99    0.53 
  -4  -8  -5    2.74    0.62 
   4  -8   5    3.68    0.54 
   4   8   5    2.26    0.71 
  -4   8  -5    2.58    0.40 
   5  -8   5   -0.18    0.35 
  -5  -8  -5   -0.39    0.44 
  -5  -8  -5   -0.17    0.53 
  -5   8  -5    0.25    0.29 
   5   8   5   -0.68    0.92 
  -6  -8  -5   11.58    1.17 
  -6  -8  -5    8.14    1.13 
   6  -8   5   13.13    0.96 
   6  -8   5   10.58    0.94 
   6   8   5    8.54    1.10 
  -6   8  -5   11.49    0.82 
  -5  -9   5    1.17    0.44 
   5  -9  -5    0.89    0.56 
  -5   9   5    0.75    0.62 
  -5   9   5    0.78    0.54 
   5   9  -5    0.15    0.34 
   5   9  -5    1.70    0.47 
   4  -9  -5    3.11    0.91 
  -4  -9   5    5.04    0.55 
  -4   9   5    4.44    0.83 
   4   9  -5    5.06    0.59 
  -4   9   5    4.96    0.75 
   4   9  -5    5.03    0.56 
  -3  -9   5    0.20    0.52 
  -3  -9   5   -0.01    0.22 
   3   9  -5   -0.09    0.28 
  -3   9   5   -0.31    0.55 
  -3   9   5   -0.77    0.48 
  -2  -9   5   12.12    1.11 
   2  -9  -5    9.81    1.65 
   2   9  -5   11.66    0.92 
  -2   9   5   11.77    1.19 
   2   9  -5   11.71    0.69 
  -1  -9   5    2.90    0.60 
   1  -9  -5    1.58    0.92 
  -1   9   5    2.23    0.64 
   1   9  -5    2.93    0.43 
   1   9  -5    1.80    0.44 
   0  -9   5    6.49    0.81 
   0  -9  -5    5.78    0.65 
   0   9   5    5.43    0.84 
   0   9  -5    6.43    0.62 
  -1  -9  -5    1.47    0.43 
   1  -9   5    3.29    0.57 
   1  -9   5    1.35    0.48 
   1   9   5    1.71    0.65 
  -1   9  -5    1.80    0.37 
   2  -9   5   10.13    0.98 
  -2  -9  -5   10.31    1.21 
   2  -9   5   10.91    0.99 
  -2  -9  -5   10.28    0.96 
  -2   9  -5   10.96    0.78 
  -3  -9  -5    0.46    0.42 
   3  -9   5    0.53    0.44 
   3  -9   5   -0.25    0.40 
  -3  -9  -5    0.39    0.62 
   3   9   5    0.63    0.59 
  -3   9  -5   -0.01    0.27 
 -15   0   6   -0.48    0.49 
 -15   0   6    1.68    0.82 
  15   0  -6   -0.46    0.53 
 -15   0   6    0.11    0.63 
 -14   0   6    6.86    1.00 
  14   0  -6    8.77    1.03 
 -14   0   6    6.40    1.05 
 -14   0   6    7.17    0.88 
 -13   0   6   -0.24    0.46 
 -13   0   6    0.23    0.50 
 -13   0   6   -0.40    0.53 
 -13   0   6    0.26    0.44 
  13   0  -6   -0.29    0.48 
  12   0  -6   22.25    1.48 
 -12   0   6   19.99    1.40 
 -12   0   6   21.07    1.45 
 -12   0   6   18.53    1.47 
  11   0  -6   -0.21    0.45 
 -11   0   6    0.29    0.42 
 -10   0   6   41.10    2.31 
  10   0  -6   47.36    2.32 
 -10   0   6   43.39    2.28 
  10   0  -6   40.73    2.25 
  10   0  -6   40.70    2.00 
 -10   0   6   42.57    2.30 
   9   0  -6   -0.06    0.35 
  -9   0   6   -0.37    0.38 
   9   0  -6    0.06    0.18 
   9   0  -6   -0.34    0.33 
  -9   0   6    0.02    0.40 
  -9   0   6   -0.40    0.35 
   8   0  -6   19.87    1.26 
   8   0  -6   21.89    1.29 
  -8   0   6   21.37    1.28 
   8   0  -6   20.19    1.10 
   8   0  -6   22.28    1.24 
  -8   0   6   20.54    1.29 
  -8   0   6   20.88    1.30 
  -7   0   6   -0.12    0.27 
   7   0  -6    0.05    0.30 
   7   0  -6   -0.31    0.24 
  -7   0   6    0.35    0.29 
  -7   0   6   -0.19    0.30 
   7   0  -6    0.26    0.32 
   7   0  -6   -0.15    0.19 
  -6   0   6  927.56   43.30 
   6   0  -6  973.72   43.28 
   6   0  -6 1000.00   43.30 
  -6   0   6  968.37   43.30 
  -6   0   6  996.27   43.33 
   5   0  -6    0.52    0.25 
  -5   0   6   -0.23    0.30 
   5   0  -6   -0.26    0.22 
   5   0  -6    0.15    0.28 
  -5   0   6    0.11    0.29 
   5   0  -6   -0.03    0.24 
  -5   0   6   -0.02    0.24 
   4   0  -6  445.54   22.22 
  -4   0   6  508.66   22.28 
   4   0  -6  488.95   22.25 
  -4   0   6  527.56   22.25 
  -4   0   6  507.16   22.27 
   4   0  -6  515.26   22.27 
  -3   0   6    0.09    0.23 
   3   0  -6    0.11    0.25 
  -3   0   6    0.04    0.29 
   3   0  -6   -0.18    0.28 
  -3   0   6    0.19    0.26 
   3   0  -6    0.19    0.24 
   1   0  -6   -0.24    0.28 
  -1   0   6   -0.31    0.21 
  -1   0   6   -0.34    0.22 
   1   0  -6    0.02    0.31 
   1   0  -6   -0.11    0.15 
   1   0  -6    0.01    0.15 
   0   0   6  205.98    8.91 
   0   0   6  195.43    8.90 
   0   0  -6  211.62    9.05 
   0   0  -6  182.46    9.02 
   1   0   6   -0.01    0.19 
   1   0   6   -0.12    0.17 
  -1   0  -6    0.06    0.26 
  -1   0  -6    0.36    0.35 
   2   0   6  162.64    7.14 
  -2   0  -6  166.13    7.29 
   2   0   6  160.25    7.14 
  -2   0  -6  147.09    7.29 
   3   0   6   -0.01    0.17 
   3   0   6    0.48    0.21 
  -3   0  -6    0.09    0.31 
   3   0   6   -0.04    0.17 
  -4   0  -6  206.83    8.91 
   4   0   6  201.46    8.85 
   4   0   6  196.52    8.77 
  -4   0  -6  193.73    8.96 
   4   0   6  179.04    8.76 
   5   0   6    0.12    0.23 
  -5   0  -6    0.47    0.34 
  -5   0  -6    0.01    0.35 
   5   0   6    0.01    0.22 
   5   0   6    0.06    0.21 
   6   0   6   26.80    1.42 
   6   0   6   28.18    1.43 
  -6   0  -6   26.18    1.66 
  -6   0  -6   27.14    1.52 
   6   0   6   28.17    1.51 
  -7   0  -6   -0.16    0.33 
   7   0   6   -0.18    0.29 
   7   0   6    0.12    0.29 
  -7   0  -6   -0.66    0.39 
  -8   0  -6   95.25    4.48 
   8   0   6   85.18    4.21 
  -8   0  -6   88.76    4.25 
  -9   0  -6    0.29    0.34 
   9   0   6    0.13    0.33 
  -9   0  -6   -0.57    0.47 
   9   0   6    0.03    0.33 
 -10   0  -6   16.81    1.08 
  10   0   6   17.15    1.16 
 -10   0  -6   17.14    1.44 
  10   0   6   17.13    1.14 
  11   0   6   -0.03    0.59 
 -11   0  -6   -0.18    0.60 
  11   0   6    0.04    0.40 
 -11   0  -6   -0.26    0.30 
  12   0   6    0.22    0.40 
 -12   0  -6    0.70    0.32 
  12   0   6    0.40    0.43 
 -12   0  -6   -0.59    0.48 
 -15  -1   6    7.13    1.19 
 -15  -1   6    6.39    1.02 
  15  -1  -6    7.85    1.01 
 -15  -1   6    6.28    0.88 
  15   1  -6    6.14    0.89 
 -15   1   6    8.62    1.31 
 -15   1   6    6.09    0.84 
 -15   1   6    5.92    1.01 
 -14  -1   6   -0.22    0.58 
  14  -1  -6    0.50    0.54 
 -14  -1   6   -0.44    0.52 
 -14  -1   6   -0.12    0.46 
  14   1  -6   -0.21    0.55 
 -14   1   6    0.81    0.62 
 -14   1   6    0.05    0.46 
 -14   1   6    0.42    0.70 
 -13  -1   6    3.22    0.67 
 -13  -1   6    3.82    0.85 
 -13  -1   6    3.84    0.70 
  13  -1  -6    3.46    0.70 
 -13   1   6    2.71    0.59 
 -13   1   6    4.57    0.82 
 -13   1   6    4.14    0.82 
 -13   1   6    3.51    0.71 
  13   1  -6    3.68    0.75 
 -12  -1   6   13.10    1.19 
  12  -1  -6   14.56    1.20 
 -12  -1   6   12.65    1.13 
 -12  -1   6   12.92    1.17 
 -12   1   6   14.85    1.25 
 -12   1   6   14.42    1.16 
  12   1  -6   14.38    1.16 
 -12   1   6   13.75    1.24 
  12   1  -6   12.59    1.19 
 -11  -1   6  189.13    8.67 
  11  -1  -6  188.12    8.66 
 -11  -1   6  198.74    8.68 
  11   1  -6  179.62    8.63 
 -11   1   6  174.23    8.67 
  10  -1  -6   10.60    1.03 
 -10  -1   6   13.02    1.08 
 -10  -1   6   12.77    1.10 
  10  -1  -6   12.90    0.68 
 -10  -1   6   13.41    1.05 
 -10   1   6   13.66    1.04 
 -10   1   6   14.24    1.09 
  10   1  -6   13.03    1.06 
  10   1  -6   15.90    1.09 
 -10   1   6   14.15    1.14 
  -9  -1   6   41.41    2.11 
   9  -1  -6   40.39    1.87 
  -9  -1   6   39.79    2.12 
   9  -1  -6   42.66    2.13 
   9  -1  -6   38.26    2.09 
  -9  -1   6   37.80    2.12 
  -9   1   6   39.37    2.09 
   9   1  -6   35.70    1.92 
  -9   1   6   36.62    2.13 
   9   1  -6   42.11    2.12 
  -9   1   6   39.92    2.14 
   9   1  -6   38.78    2.09 
   8  -1  -6    0.06    0.18 
   8  -1  -6    0.45    0.38 
  -8  -1   6    0.17    0.35 
   8  -1  -6   -0.04    0.30 
  -8  -1   6    0.11    0.35 
  -8  -1   6   -0.02    0.36 
  -8   1   6   -0.15    0.32 
  -8   1   6    0.60    0.39 
   8   1  -6   -0.63    0.31 
   8   1  -6    0.17    0.23 
   8   1  -6    0.16    0.22 
   8   1  -6   -0.37    0.37 
  -8   1   6    0.10    0.36 
   7  -1  -6   76.72    3.88 
  -7  -1   6   84.01    3.93 
  -7  -1   6   80.51    3.91 
   7  -1  -6   77.07    3.90 
   7  -1  -6   82.38    3.91 
  -7  -1   6   84.71    3.90 
   7  -1  -6   82.55    3.79 
  -7   1   6   79.55    3.92 
   7   1  -6   84.81    3.83 
  -7   1   6   79.42    3.90 
   7   1  -6   82.88    3.90 
   7   1  -6   87.77    3.92 
  -7   1   6   83.57    3.94 
   7   1  -6   80.77    3.86 
   6  -1  -6   12.27    0.84 
  -6  -1   6   12.50    0.90 
  -6  -1   6   10.07    0.83 
   6  -1  -6   13.24    0.78 
   6  -1  -6   13.60    0.89 
   6  -1  -6   12.67    0.87 
  -6  -1   6   13.66    0.86 
  -6   1   6   11.87    0.87 
   6   1  -6   14.36    0.82 
  -6   1   6   14.34    0.92 
  -6   1   6   11.28    0.92 
   6   1  -6   12.61    0.85 
   6   1  -6   15.06    0.87 
   6   1  -6   12.41    0.80 
  -5  -1   6  213.06    9.79 
   5  -1  -6  223.53    9.80 
  -5  -1   6  227.07    9.81 
   5  -1  -6  215.97    9.76 
   5  -1  -6  201.71    9.78 
  -5  -1   6  218.39    9.76 
  -5   1   6  221.20    9.82 
  -5   1   6  198.23    9.79 
   5   1  -6  224.76    9.77 
   5   1  -6  205.21    9.77 
   5   1  -6  219.56    9.74 
   5   1  -6  226.44    9.77 
  -5   1   6  218.54    9.81 
   4  -1  -6    3.44    0.43 
  -4  -1   6    4.62    0.49 
   4  -1  -6    4.52    0.48 
  -4  -1   6    4.33    0.44 
  -4  -1   6    4.57    0.48 
   4  -1  -6    4.57    0.47 
  -4   1   6    4.58    0.52 
   4   1  -6    4.56    0.47 
   4   1  -6    4.73    0.50 
  -4   1   6    5.09    0.54 
  -4   1   6    4.51    0.51 
   4   1  -6    4.32    0.47 
   4   1  -6    4.13    0.41 
  -3  -1   6    1.10    0.30 
  -3  -1   6    1.21    0.24 
  -3  -1   6    1.45    0.30 
   3  -1  -6    1.38    0.32 
   3  -1  -6    2.29    0.38 
   3  -1  -6    1.14    0.28 
  -3   1   6    1.95    0.33 
  -3   1   6    1.49    0.34 
   3   1  -6    1.75    0.26 
   3   1  -6    1.85    0.28 
   3   1  -6    1.32    0.35 
  -3   1   6    1.76    0.36 
   2  -1  -6    7.13    0.64 
  -2  -1   6    7.99    0.48 
  -2  -1   6    7.63    0.54 
   2  -1  -6    7.09    0.56 
   2  -1  -6    6.86    0.55 
  -2  -1   6    7.97    0.56 
   2   1  -6    7.72    0.46 
   2   1  -6    7.67    0.64 
   2   1  -6    7.96    0.46 
  -2   1   6    6.91    0.59 
  -2   1   6    6.92    0.60 
   1  -1  -6   52.00    2.54 
  -1  -1   6   59.86    2.54 
  -1  -1   6   57.31    2.53 
   1  -1  -6   54.98    2.67 
   1  -1  -6   56.16    2.56 
  -1  -1   6   57.14    2.50 
   1  -1  -6   53.12    2.68 
  -1   1   6   53.26    2.60 
   1   1  -6   50.48    2.72 
  -1   1   6   51.46    2.59 
   0  -1  -6   70.62    3.25 
   0  -1  -6   72.93    3.42 
   0  -1  -6   73.37    3.25 
   0  -1   6   70.34    3.22 
   0  -1   6   66.93    3.22 
   0  -1  -6   63.99    3.44 
   0   1  -6   74.99    3.39 
   0   1   6   73.59    3.31 
   0   1   6   72.94    3.31 
   1  -1   6    3.17    0.24 
  -1  -1  -6    3.99    0.31 
  -1  -1  -6    2.76    0.42 
   1  -1   6    3.63    0.25 
  -1  -1  -6    3.39    0.32 
   1  -1   6    3.18    0.29 
  -1  -1  -6    4.07    0.50 
   1   1   6    3.74    0.38 
   1   1   6    3.70    0.39 
  -1   1  -6    3.63    0.47 
  -1   1  -6    2.89    0.40 
  -2  -1  -6   27.74    1.53 
  -2  -1  -6   29.35    1.32 
  -2  -1  -6   28.48    1.71 
   2  -1   6   28.72    1.38 
  -2   1  -6   27.93    1.53 
   2   1   6   28.66    1.44 
   2   1   6   26.36    1.42 
  -2   1  -6   30.52    1.53 
  -3  -1  -6  141.20    6.38 
  -3  -1  -6  138.19    6.43 
   3  -1   6  131.47    6.25 
   3  -1   6  139.80    6.16 
   3  -1   6  142.30    6.16 
  -3   1  -6  147.74    6.37 
   3   1   6  143.67    6.29 
  -3   1  -6  127.97    6.37 
   3   1   6  131.41    6.27 
  -4  -1  -6    4.90    0.62 
   4  -1   6    3.61    0.30 
  -4  -1  -6    3.95    0.51 
   4  -1   6    3.40    0.29 
   4  -1   6    4.30    0.42 
   4   1   6    5.21    0.52 
  -4   1  -6    4.14    0.53 
  -4   1  -6    3.46    0.51 
   5  -1   6    3.39    0.34 
   5  -1   6    2.73    0.30 
  -5  -1  -6    2.92    0.52 
   5  -1   6    4.20    0.45 
  -5  -1  -6    3.57    0.59 
   5   1   6    3.02    0.46 
   5   1   6    2.75    0.40 
   5   1   6    3.39    0.43 
  -5   1  -6    3.67    0.50 
  -5   1  -6    2.66    0.50 
   6  -1   6   15.08    0.86 
   6  -1   6   15.06    0.86 
   6  -1   6   15.84    1.07 
  -6  -1  -6   15.37    1.04 
  -6  -1  -6   13.83    1.17 
   6   1   6   17.61    1.40 
   6   1   6   15.87    0.98 
   6   1   6   14.69    0.97 
  -6   1  -6   16.14    1.01 
  -6   1  -6   14.79    1.13 
  -7  -1  -6    4.82    0.74 
   7  -1   6    5.90    0.54 
   7  -1   6    5.62    0.53 
   7  -1   6    6.11    0.62 
  -7  -1  -6    5.63    0.65 
  -7   1  -6    6.41    0.65 
  -7   1  -6    6.98    0.82 
   7   1   6    5.84    0.61 
  -8  -1  -6   28.41    1.88 
   8  -1   6   28.70    1.54 
   8  -1   6   30.04    1.56 
  -8  -1  -6   29.21    1.64 
   8   1   6   29.29    1.64 
  -8   1  -6   30.17    1.62 
  -8   1  -6   29.60    1.83 
   8   1   6   30.50    1.64 
   9  -1   6   21.72    1.23 
   9  -1   6   20.58    1.21 
  -9  -1  -6   21.32    1.28 
  -9  -1  -6   21.28    1.58 
  -9   1  -6   21.65    1.52 
   9   1   6   20.20    1.31 
   9   1   6   19.42    1.29 
  -9   1  -6   20.46    1.24 
 -10  -1  -6    0.40    0.53 
  10  -1   6    0.92    0.37 
 -10  -1  -6    1.40    0.43 
  10  -1   6    0.69    0.37 
  10   1   6    1.01    0.44 
 -10   1  -6    1.19    0.38 
 -10   1  -6    1.39    0.60 
  10   1   6    0.44    0.38 
  11  -1   6   32.83    1.78 
  11  -1   6   27.94    1.74 
 -11  -1  -6   32.47    2.18 
 -11  -1  -6   32.36    1.74 
 -11   1  -6   32.53    1.68 
 -11   1  -6   33.31    2.07 
  11   1   6   30.58    1.92 
  11   1   6   29.75    1.82 
 -12  -1  -6    1.88    0.44 
  12  -1   6    0.68    0.44 
  12  -1   6    1.43    0.56 
 -12  -1  -6    1.41    0.73 
 -12   1  -6    1.68    0.35 
 -12   1  -6    0.78    0.62 
  12   1   6    1.40    0.55 
 -15  -2   6    0.12    0.70 
 -15  -2   6    0.24    0.86 
 -15   2   6    0.90    0.49 
 -15   2   6    0.27    0.67 
 -14  -2   6    5.16    0.87 
 -14  -2   6    3.81    0.70 
 -14  -2   6    2.65    0.81 
  14  -2  -6    5.89    0.84 
 -14   2   6    4.37    0.87 
 -14   2   6    4.24    0.69 
 -14   2   6    1.93    0.61 
  14   2  -6    3.10    0.77 
  13  -2  -6    0.35    0.48 
 -13  -2   6    0.47    0.53 
 -13  -2   6    1.52    0.94 
 -13  -2   6    0.05    0.48 
 -13   2   6    0.02    0.48 
  13   2  -6    1.30    0.62 
 -13   2   6    0.99    0.51 
 -13   2   6    1.21    0.64 
 -13   2   6    0.85    0.65 
  12  -2  -6   41.25    2.34 
 -12  -2   6   42.79    2.34 
 -12  -2   6   41.52    2.30 
 -12  -2   6   37.09    2.31 
  12  -2  -6   39.23    2.28 
 -12  -2   6   40.42    2.49 
  12   2  -6   40.33    2.29 
 -12   2   6   38.08    2.24 
 -12   2   6   42.01    2.27 
  12   2  -6   44.22    2.35 
 -12   2   6   40.65    2.39 
 -11  -2   6   35.38    2.06 
 -11  -2   6   36.08    2.06 
  11  -2  -6   37.39    2.07 
 -11  -2   6   34.13    2.53 
  11   2  -6   36.81    2.05 
 -11   2   6   31.08    2.07 
 -10  -2   6   19.22    1.29 
  10  -2  -6   16.14    0.92 
 -10  -2   6   20.90    1.43 
  10  -2  -6   18.21    1.40 
 -10   2   6   17.82    1.32 
 -10   2   6   17.33    1.22 
  10   2  -6   14.32    1.17 
  10   2  -6   20.37    1.31 
 -10   2   6   19.83    1.30 
   9  -2  -6   21.49    1.06 
  -9  -2   6   20.01    1.31 
   9  -2  -6   20.38    1.33 
  -9  -2   6   20.08    1.35 
  -9   2   6   21.68    1.33 
   9   2  -6   20.04    1.33 
   9   2  -6   20.88    1.32 
   9   2  -6   19.86    1.17 
  -9   2   6   20.29    1.37 
  -9   2   6   20.45    1.34 
   8  -2  -6   13.65    0.97 
   8  -2  -6   15.85    1.01 
  -8  -2   6   13.55    1.03 
  -8  -2   6   13.14    0.97 
  -8  -2   6   13.62    1.00 
   8  -2  -6   12.76    0.78 
   8   2  -6   13.09    0.88 
  -8   2   6   14.79    1.02 
   8   2  -6   14.43    0.99 
  -8   2   6   12.99    1.04 
   8   2  -6   13.09    1.00 
   8   2  -6   12.71    0.89 
  -8   2   6   15.09    1.05 
  -7  -2   6    6.62    0.65 
   7  -2  -6    6.87    0.68 
   7  -2  -6    7.25    0.53 
   7  -2  -6    8.36    0.74 
   7  -2  -6    8.01    0.75 
  -7  -2   6    6.70    0.69 
  -7  -2   6    6.75    0.66 
   7   2  -6    7.78    0.70 
   7   2  -6    7.03    0.69 
   7   2  -6    7.52    0.60 
   7   2  -6    6.83    0.60 
  -7   2   6    8.10    0.77 
  -7   2   6    6.99    0.74 
  -7   2   6    6.97    0.71 
   6  -2  -6    0.01    0.32 
  -6  -2   6    0.36    0.25 
   6  -2  -6    0.48    0.25 
  -6  -2   6    0.35    0.33 
   6  -2  -6   -0.02    0.30 
   6   2  -6    0.61    0.33 
   6   2  -6    0.43    0.28 
  -6   2   6   -0.14    0.34 
  -6   2   6    0.31    0.34 
   6   2  -6    0.41    0.32 
   6   2  -6    0.70    0.24 
  -6   2   6    0.25    0.32 
  -5  -2   6    0.26    0.30 
  -5  -2   6    0.14    0.26 
  -5  -2   6    0.12    0.22 
   5  -2  -6    0.13    0.31 
   5  -2  -6    0.36    0.30 
   5  -2  -6    0.00    0.23 
   5   2  -6    0.26    0.27 
  -5   2   6    0.23    0.32 
   5   2  -6    0.20    0.18 
  -5   2   6   -0.28    0.28 
  -5   2   6   -0.10    0.27 
   5   2  -6    0.12    0.26 
   5   2  -6    0.14    0.30 
   4  -2  -6   22.06    1.29 
  -4  -2   6   23.96    1.19 
   4  -2  -6   23.83    1.30 
  -4  -2   6   24.97    1.28 
   4  -2  -6   23.00    1.27 
  -4  -2   6   22.84    1.26 
   4   2  -6   25.71    1.18 
   4   2  -6   23.42    1.22 
   4   2  -6   23.38    1.22 
   4   2  -6   22.42    1.30 
  -4   2   6   22.64    1.29 
  -4   2   6   21.67    1.32 
  -4   2   6   24.49    1.34 
  -3  -2   6    0.03    0.14 
  -3  -2   6    0.20    0.24 
   3  -2  -6   -0.02    0.27 
   3  -2  -6    0.14    0.26 
   3  -2  -6   -0.36    0.26 
  -3  -2   6    0.07    0.25 
   3   2  -6   -0.19    0.27 
   3   2  -6   -0.02    0.14 
   3   2  -6    0.06    0.19 
   3   2  -6   -0.01    0.18 
  -3   2   6    0.07    0.28 
  -3   2   6   -0.28    0.29 
  -3   2   6   -0.07    0.30 
   2  -2  -6  116.77    5.72 
  -2  -2   6  121.80    5.55 
   2  -2  -6  121.67    5.66 
  -2  -2   6  127.43    5.46 
  -2  -2   6  121.95    5.55 
   2  -2  -6  119.43    5.60 
   2  -2  -6  112.05    5.58 
  -2   2   6  118.27    5.61 
   2   2  -6  121.88    5.65 
  -2   2   6  125.21    5.63 
   2   2  -6  131.31    5.48 
   2   2  -6  127.62    5.45 
   1  -2  -6    7.52    0.61 
   1  -2  -6    8.32    0.67 
  -1  -2   6    8.36    0.51 
  -1  -2   6    8.24    0.51 
   1  -2  -6    7.13    0.68 
   1  -2  -6    7.16    0.58 
   1   2  -6    7.61    0.67 
  -1   2   6    7.91    0.64 
  -1   2   6    7.95    0.65 
   0  -2  -6   41.17    2.18 
   0  -2   6   41.68    1.97 
   0  -2  -6   42.62    2.18 
   0  -2  -6   44.58    2.07 
   0  -2  -6   44.99    2.08 
   0  -2   6   46.39    1.97 
   0   2   6   38.81    2.10 
   0   2  -6   40.09    2.15 
   0   2   6   45.28    2.13 
  -1  -2  -6   19.06    1.00 
  -1  -2  -6   19.81    1.14 
  -1  -2  -6   17.32    1.23 
  -1  -2  -6   19.32    1.00 
   1   2   6   18.47    1.06 
  -1   2  -6   18.30    1.09 
  -1   2  -6   16.55    1.05 
   1   2   6   18.19    1.05 
  -2  -2  -6   73.99    3.80 
  -2  -2  -6   79.25    3.64 
  -2  -2  -6   79.36    3.79 
  -2  -2  -6   80.80    3.65 
   2  -2   6   78.26    3.58 
   2   2   6   82.22    3.72 
  -2   2  -6   75.88    3.72 
  -2   2  -6   81.39    3.76 
   2   2   6   80.67    3.72 
  -3  -2  -6   25.07    1.23 
  -3  -2  -6   23.18    1.21 
   3  -2   6   24.09    1.19 
  -3  -2  -6   23.10    1.42 
  -3  -2  -6   24.16    1.39 
  -3   2  -6   24.79    1.35 
  -3   2  -6   26.04    1.37 
   3   2   6   22.79    1.31 
   3   2   6   24.01    1.32 
  -4  -2  -6  129.24    6.25 
   4  -2   6  132.19    6.10 
  -4  -2  -6  142.94    6.09 
  -4  -2  -6  132.23    6.08 
  -4  -2  -6  128.14    6.31 
  -4   2  -6  143.33    6.24 
   4   2   6  129.51    6.18 
  -4   2  -6  137.93    6.22 
  -5  -2  -6  235.20   10.39 
  -5  -2  -6  227.08   10.38 
  -5  -2  -6  219.48   10.66 
  -5  -2  -6  254.16   10.62 
   5  -2   6  239.83   10.34 
   5  -2   6  234.70   10.45 
   5  -2   6  217.55   10.33 
   5   2   6  221.81   10.51 
  -5   2  -6  231.46   10.53 
   5   2   6  237.74   10.52 
  -5   2  -6  232.62   10.56 
  -6  -2  -6   29.41    1.46 
  -6  -2  -6   30.00    1.69 
  -6  -2  -6   28.68    1.81 
   6  -2   6   29.34    1.44 
   6  -2   6   29.82    1.44 
   6  -2   6   31.48    1.57 
  -6  -2  -6   29.05    1.45 
   6   2   6   27.95    1.63 
  -6   2  -6   29.65    1.69 
  -6   2  -6   30.76    1.63 
   6   2   6   29.43    1.65 
   7  -2   6    6.94    0.61 
   7  -2   6    6.02    0.49 
  -7  -2  -6    5.84    0.45 
  -7  -2  -6    5.56    0.81 
  -7  -2  -6    5.73    0.46 
  -7  -2  -6    4.50    0.64 
   7  -2   6    5.42    0.50 
  -7   2  -6    6.74    0.75 
   7   2   6    5.34    0.64 
   7   2   6    6.19    0.66 
  -7   2  -6    4.79    0.59 
  -8  -2  -6   53.17    2.40 
   8  -2   6   50.77    2.50 
  -8  -2  -6   52.74    2.68 
  -8  -2  -6   51.68    2.40 
  -8  -2  -6   46.30    2.84 
   8  -2   6   51.23    2.51 
  -8   2  -6   57.56    2.78 
   8   2   6   49.91    2.65 
   8   2   6   50.67    2.66 
  -8   2  -6   55.73    2.62 
  -9  -2  -6    0.27    0.52 
   9  -2   6    0.18    0.29 
   9  -2   6    0.54    0.28 
  -9  -2  -6    0.32    0.41 
  -9   2  -6   -0.09    0.47 
   9   2   6    0.84    0.43 
   9   2   6    0.31    0.41 
  -9   2  -6    0.06    0.35 
  10  -2   6   30.27    1.71 
 -10  -2  -6   29.11    2.08 
 -10  -2  -6   33.06    1.82 
  10  -2   6   30.72    1.71 
  10   2   6   31.46    1.90 
 -10   2  -6   34.53    2.00 
 -10   2  -6   34.64    1.73 
 -11  -2  -6    0.17    0.55 
  11  -2   6    1.72    0.42 
  11  -2   6    1.50    0.41 
 -11  -2  -6    0.95    0.46 
 -11   2  -6    0.96    0.61 
 -11   2  -6    1.22    0.37 
  11   2   6    1.30    0.55 
  11   2   6    1.86    0.57 
 -12  -2  -6    2.48    0.77 
  12  -2   6    2.88    0.54 
 -12  -2  -6    2.57    0.52 
  12  -2   6    3.54    0.61 
 -12   2  -6    4.25    1.10 
 -12   2  -6    3.02    0.43 
  12   2   6    3.24    0.65 
 -14  -3   6    0.44    0.66 
 -14  -3   6    0.88    0.54 
 -14  -3   6    0.62    0.57 
 -14   3   6    0.35    0.47 
 -14   3   6    0.52    0.57 
 -14   3   6    0.41    0.57 
 -13  -3   6    1.84    0.67 
 -13  -3   6    0.85    0.59 
 -13  -3   6    0.66    0.55 
  13  -3  -6    1.51    0.58 
 -13   3   6    1.31    0.55 
 -13   3   6    1.38    0.68 
 -13   3   6    1.97    0.62 
 -13   3   6    0.63    0.52 
  13   3  -6    1.39    0.60 
 -12  -3   6    0.10    0.49 
  12  -3  -6    0.23    0.52 
 -12  -3   6   -0.07    0.56 
 -12  -3   6    0.85    0.57 
 -12   3   6    0.27    0.49 
 -12   3   6    0.55    0.56 
 -12   3   6    0.30    0.45 
  12   3  -6    0.63    0.53 
 -11  -3   6    4.08    0.70 
 -11  -3   6    4.66    0.74 
 -11  -3   6    4.00    0.83 
  11  -3  -6    3.22    0.63 
  11  -3  -6    4.47    0.67 
 -11  -3   6    4.27    0.74 
 -11   3   6    4.42    0.80 
  11   3  -6    2.84    0.59 
  11   3  -6    5.62    0.78 
 -11   3   6    3.44    0.65 
  10  -3  -6   17.36    0.90 
 -10  -3   6   17.36    1.25 
 -10  -3   6   19.49    1.32 
  10  -3  -6   17.42    1.29 
 -10   3   6   16.71    1.33 
 -10   3   6   18.94    1.29 
  -9  -3   6   16.88    1.12 
   9  -3  -6   15.10    0.86 
  -9  -3   6   14.06    1.15 
   9  -3  -6   15.55    1.15 
   9   3  -6   18.26    1.15 
  -9   3   6   14.25    1.11 
   9   3  -6   14.07    1.13 
  -9   3   6   15.80    1.22 
  -9   3   6   14.18    1.15 
   8  -3  -6   -0.01    0.22 
  -8  -3   6   -0.35    0.39 
  -8  -3   6   -0.31    0.40 
  -8  -3   6    0.22    0.33 
   8  -3  -6    0.15    0.23 
   8  -3  -6    0.14    0.35 
  -8   3   6    0.37    0.39 
   8   3  -6   -0.18    0.35 
   8   3  -6    0.37    0.33 
  -8   3   6    0.17    0.43 
   8   3  -6   -0.28    0.40 
   8   3  -6   -0.12    0.25 
  -8   3   6    0.68    0.46 
   7  -3  -6    2.77    0.52 
   7  -3  -6    2.70    0.51 
  -7  -3   6    2.46    0.52 
  -7  -3   6    3.30    0.47 
  -7  -3   6    1.21    0.42 
   7  -3  -6    2.36    0.37 
   7   3  -6    2.64    0.46 
   7   3  -6    3.12    0.51 
   7   3  -6    2.73    0.49 
  -7   3   6    1.89    0.48 
   7   3  -6    3.70    0.44 
  -7   3   6    1.89    0.50 
  -7   3   6    2.78    0.49 
   6  -3  -6   24.59    1.49 
  -6  -3   6   27.87    1.51 
  -6  -3   6   23.60    1.46 
  -6  -3   6   27.44    1.41 
   6  -3  -6   27.09    1.41 
   6  -3  -6   28.71    1.51 
  -6   3   6   26.05    1.54 
   6   3  -6   24.34    1.47 
   6   3  -6   27.48    1.44 
  -6   3   6   24.30    1.50 
   6   3  -6   26.75    1.45 
   6   3  -6   26.37    1.38 
  -6   3   6   28.46    1.53 
  -5  -3   6  114.32    5.13 
  -5  -3   6  104.48    5.20 
   5  -3  -6  112.37    5.24 
  -5  -3   6  110.12    5.21 
   5  -3  -6  120.40    5.26 
   5  -3  -6  112.53    5.28 
   5   3  -6  116.51    5.16 
   5   3  -6  112.13    5.12 
  -5   3   6  111.54    5.25 
   5   3  -6  113.26    5.16 
  -5   3   6  113.05    5.27 
   5   3  -6  104.53    5.22 
  -5   3   6  111.48    5.24 
  -4  -3   6   46.48    2.35 
   4  -3  -6   48.43    2.39 
  -4  -3   6   48.94    2.36 
   4  -3  -6   49.67    2.38 
   4   3  -6   48.44    2.24 
  -4   3   6   43.70    2.39 
   4   3  -6   49.56    2.30 
  -4   3   6   46.73    2.42 
   4   3  -6   48.98    2.29 
  -4   3   6   47.71    2.41 
   4   3  -6   48.04    2.42 
   3  -3  -6  218.78    9.57 
   3  -3  -6  206.04    9.57 
  -3  -3   6  214.61    9.51 
   3  -3  -6  216.38    9.57 
  -3  -3   6  207.89    9.51 
   3   3  -6  213.60    9.43 
  -3   3   6  207.01    9.58 
   3   3  -6  211.76    9.43 
  -3   3   6  204.86    9.58 
   3   3  -6  212.94    9.40 
   3   3  -6  202.66    9.59 
   2  -3  -6    2.00    0.40 
   2  -3  -6    1.60    0.37 
   2  -3  -6    0.88    0.35 
  -2  -3   6    1.38    0.28 
  -2  -3   6    1.18    0.28 
   2  -3  -6    1.31    0.35 
  -2   3   6    1.01    0.35 
  -2   3   6    1.16    0.35 
   2   3  -6    1.76    0.43 
  -1  -3   6  280.19   12.01 
   1  -3  -6  272.87   12.15 
   1  -3  -6  260.65   12.15 
   1  -3  -6  277.94   12.11 
  -1  -3   6  268.32   12.00 
   1  -3  -6  277.16   12.10 
   1   3  -6  270.11   12.16 
  -1   3   6  258.54   12.12 
  -1   3   6  250.01   12.11 
   0  -3  -6   30.37    1.77 
   0  -3  -6   34.86    1.72 
   0  -3   6   33.17    1.58 
   0  -3  -6   35.99    1.72 
   0  -3   6   35.64    1.58 
   0   3  -6   34.14    1.79 
   0   3   6   31.67    1.74 
   0   3   6   30.58    1.74 
   1  -3   6   87.92    3.97 
  -1  -3  -6   84.00    4.22 
  -1  -3  -6   92.37    4.24 
  -1  -3  -6   92.42    4.13 
  -1  -3  -6   92.61    4.14 
  -1   3  -6   87.98    4.20 
   1   3   6   87.27    4.17 
   1   3   6   83.52    4.16 
  -2  -3  -6    0.16    0.27 
  -2  -3  -6    0.13    0.29 
  -2  -3  -6    0.14    0.27 
  -2  -3  -6    0.11    0.37 
  -2   3  -6    0.41    0.25 
  -2   3  -6   -0.17    0.32 
   2   3   6   -0.10    0.29 
   2   3   6    0.28    0.32 
  -3  -3  -6  101.12    4.57 
  -3  -3  -6   97.81    4.71 
  -3  -3  -6  103.52    4.58 
   3  -3   6   97.54    4.46 
  -3  -3  -6  103.17    4.75 
  -3   3  -6   98.78    4.59 
  -3   3  -6  101.05    4.66 
   3   3   6   86.05    4.60 
   4  -3   6    3.10    0.32 
  -4  -3  -6    3.02    0.43 
  -4  -3  -6    3.58    0.56 
  -4  -3  -6    3.28    0.43 
  -4  -3  -6    2.75    0.53 
  -4   3  -6    3.12    0.44 
   4   3   6    2.79    0.49 
  -4   3  -6    3.99    0.55 
   4   3   6    2.40    0.47 
   5  -3   6  145.72    6.73 
  -5  -3  -6  151.74    7.04 
   5  -3   6  153.84    6.84 
  -5  -3  -6  148.06    6.86 
   5  -3   6  152.53    6.73 
  -5  -3  -6  154.52    7.13 
  -5  -3  -6  152.79    6.87 
   5   3   6  147.48    6.97 
   5   3   6  149.38    6.97 
  -5   3  -6  146.85    6.94 
  -5   3  -6  153.52    6.97 
   6  -3   6   29.98    1.49 
  -6  -3  -6   30.79    1.92 
  -6  -3  -6   30.29    1.61 
   6  -3   6   30.00    1.48 
  -6  -3  -6   29.64    1.58 
   6  -3   6   32.55    1.60 
  -6  -3  -6   32.04    1.81 
  -6   3  -6   31.05    1.61 
  -6   3  -6   32.02    1.72 
   6   3   6   32.27    1.75 
  -6   3  -6   31.21    1.70 
   6   3   6   29.38    1.75 
  -7  -3  -6   32.89    1.71 
   7  -3   6   34.74    1.77 
  -7  -3  -6   33.41    1.93 
  -7  -3  -6   33.01    2.07 
   7  -3   6   32.64    1.65 
   7  -3   6   32.03    1.64 
  -7  -3  -6   33.56    1.72 
  -7   3  -6   33.47    1.86 
   7   3   6   36.96    1.94 
  -7   3  -6   34.49    1.83 
  -7   3  -6   35.51    1.79 
   7   3   6   31.79    1.87 
  -8  -3  -6    3.20    0.43 
   8  -3   6    3.32    0.41 
  -8  -3  -6    2.75    0.39 
   8  -3   6    3.02    0.39 
  -8  -3  -6    2.17    0.62 
  -8  -3  -6    2.99    0.61 
   8   3   6    3.74    0.64 
  -8   3  -6    3.15    0.52 
  -8   3  -6    2.84    0.49 
  -8   3  -6    2.48    0.49 
   9  -3   6   55.28    2.76 
  -9  -3  -6   59.25    3.21 
  -9  -3  -6   58.31    2.97 
  -9  -3  -6   56.05    2.72 
  -9  -3  -6   55.86    2.72 
   9  -3   6   56.68    2.77 
  -9   3  -6   58.61    2.83 
   9   3   6   59.77    3.29 
   9   3   6   53.53    2.96 
  -9   3  -6   58.80    2.95 
  10  -3   6    0.56    0.32 
 -10  -3  -6   -0.37    0.50 
 -10  -3  -6    1.44    0.50 
 -10  -3  -6    0.08    0.32 
 -10  -3  -6    0.14    0.25 
  10  -3   6    0.29    0.32 
 -10   3  -6   -0.11    0.42 
  10   3   6    0.20    0.48 
  10   3   6    0.31    0.48 
 -10   3  -6    0.22    0.35 
  11  -3   6   -0.15    0.33 
 -11  -3  -6   -0.58    0.49 
 -11  -3  -6    0.41    0.21 
 -11  -3  -6    0.14    0.33 
 -11  -3  -6    0.26    0.44 
  11  -3   6    0.07    0.34 
 -11   3  -6    0.45    0.46 
  11   3   6    0.36    0.53 
 -11   3  -6    0.45    0.33 
 -13  -4   6   -0.21    0.59 
 -13  -4   6    0.06    0.55 
  13  -4  -6    0.03    0.55 
 -13   4   6    0.24    0.46 
 -13   4   6   -0.49    0.56 
 -13   4   6   -0.16    0.46 
 -13   4   6   -0.29    0.51 
  13   4  -6    0.08    0.55 
 -12  -4   6   17.76    1.37 
 -12  -4   6   12.15    1.95 
  12  -4  -6   18.01    1.35 
 -12   4   6   14.86    1.41 
 -12   4   6   16.40    1.24 
  12   4  -6   17.99    1.35 
 -12   4   6   15.93    1.26 
  11  -4  -6    5.31    1.12 
 -11  -4   6    4.25    0.82 
 -11  -4   6    4.41    0.78 
  11  -4  -6    4.10    0.74 
 -11   4   6    4.84    0.78 
  11   4  -6    5.00    0.76 
  11   4  -6    4.08    0.66 
 -11   4   6    4.44    0.80 
 -11   4   6    5.65    0.73 
  10  -4  -6   17.96    1.29 
 -10  -4   6   17.20    1.33 
  10  -4  -6   19.12    1.35 
  10  -4  -6   17.48    0.95 
 -10  -4   6   18.29    1.48 
 -10   4   6   12.78    1.29 
  10   4  -6   17.85    1.28 
 -10   4   6   18.17    1.45 
   9  -4  -6    0.44    0.26 
   9  -4  -6   -0.43    0.45 
  -9  -4   6   -0.29    0.46 
  -9   4   6    0.65    0.43 
   9   4  -6    0.08    0.39 
  -9   4   6   -0.65    0.46 
  -9   4   6    0.69    0.48 
   9   4  -6   -0.46    0.42 
  -8  -4   6   46.46    2.37 
   8  -4  -6   39.26    2.32 
  -8  -4   6   44.60    2.36 
   8   4  -6   44.44    2.28 
   8   4  -6   43.62    2.31 
  -8   4   6   43.17    2.34 
   8   4  -6   45.68    2.31 
  -8   4   6   42.70    2.31 
  -8   4   6   40.70    2.37 
   7  -4  -6    3.55    0.45 
   7  -4  -6    2.00    0.53 
  -7  -4   6    2.29    0.53 
  -7  -4   6    2.48    0.56 
   7   4  -6    2.52    0.39 
   7   4  -6    3.01    0.51 
   7   4  -6    2.52    0.50 
  -7   4   6    3.25    0.57 
  -7   4   6    3.76    0.64 
   7   4  -6    1.64    0.47 
  -7   4   6    2.96    0.57 
   6  -4  -6   24.08    1.43 
   6  -4  -6   26.66    1.56 
  -6  -4   6   25.63    1.51 
  -6  -4   6   28.53    1.53 
   6  -4  -6   26.43    1.54 
  -6   4   6   24.29    1.57 
   6   4  -6   24.93    1.37 
   6   4  -6   30.78    1.59 
  -6   4   6   26.13    1.52 
   6   4  -6   24.11    1.52 
   6   4  -6   26.33    1.46 
  -6   4   6   27.19    1.57 
  -5  -4   6   15.63    1.02 
   5  -4  -6   15.01    1.00 
   5  -4  -6   16.20    1.04 
   5  -4  -6   15.01    1.07 
  -5  -4   6   13.52    0.99 
  -5   4   6   14.22    1.08 
   5   4  -6   15.40    0.95 
   5   4  -6   16.11    0.96 
  -5   4   6   15.66    1.07 
   5   4  -6   14.85    0.87 
   5   4  -6   16.09    1.09 
  -5   4   6   15.83    1.13 
  -4  -4   6   11.74    0.82 
   4  -4  -6   10.34    0.85 
  -4  -4   6   11.34    0.83 
   4  -4  -6   11.44    0.85 
   4  -4  -6   10.89    0.85 
   4   4  -6   11.60    0.67 
  -4   4   6   12.56    0.96 
  -4   4   6   11.54    0.86 
  -4   4   6   10.86    0.88 
   4   4  -6   11.89    0.91 
   4   4  -6   11.84    0.74 
   3  -4  -6   38.03    2.13 
   3  -4  -6   45.69    2.17 
  -3  -4   6   41.24    2.07 
  -3  -4   6   41.91    2.07 
   3   4  -6   42.44    1.97 
   3   4  -6   41.28    1.93 
  -3   4   6   40.41    2.16 
   3   4  -6   39.63    2.17 
   3   4  -6   40.42    1.96 
  -3   4   6   43.62    2.17 
  -2  -4   6   43.49    2.12 
   2  -4  -6   43.77    2.22 
   2  -4  -6   42.17    2.21 
  -2  -4   6   44.36    2.12 
   2  -4  -6   46.61    2.24 
  -2   4   6   43.29    2.24 
  -2   4   6   44.24    2.24 
   2   4  -6   40.16    1.96 
   2   4  -6   43.14    2.25 
   1  -4  -6   37.48    1.81 
  -1  -4   6   32.94    1.67 
   1  -4  -6   33.65    1.80 
  -1  -4   6   33.42    1.67 
  -1   4   6   33.68    1.82 
   1   4  -6   32.31    1.82 
  -1   4   6   32.80    1.82 
   0  -4  -6   88.23    3.89 
   0  -4  -6   80.17    3.91 
   0  -4   6   82.81    3.74 
   0  -4  -6   84.37    3.89 
   0  -4   6   78.99    3.73 
   0   4   6   76.74    3.89 
   0   4  -6   78.67    3.93 
   0   4   6   80.42    3.90 
   1  -4   6    0.34    0.19 
  -1  -4  -6    0.10    0.31 
   1  -4   6    0.09    0.19 
  -1  -4  -6    0.32    0.33 
  -1  -4  -6    0.25    0.34 
  -1   4  -6   -0.21    0.37 
   1   4   6    0.51    0.37 
   1   4   6    0.47    0.36 
  -2  -4  -6   76.69    3.68 
  -2  -4  -6   80.13    3.79 
   2  -4   6   80.78    3.51 
   2  -4   6   73.97    3.50 
  -2  -4  -6   78.24    3.67 
  -2   4  -6   70.77    3.71 
   2   4   6   79.04    3.74 
   2   4   6   75.75    3.73 
  -3  -4  -6    0.19    0.33 
   3  -4   6    0.00    0.15 
   3  -4   6   -0.15    0.16 
  -3  -4  -6    0.13    0.37 
  -3  -4  -6   -0.24    0.38 
  -3   4  -6    0.15    0.16 
   3   4   6   -0.56    0.36 
  -3   4  -6    0.04    0.40 
   3   4   6   -0.12    0.39 
  -4  -4  -6  151.95    7.10 
  -4  -4  -6  161.19    7.13 
  -4  -4  -6  149.28    7.27 
   4  -4   6  149.61    6.93 
   4  -4   6  152.27    6.93 
  -4  -4  -6  151.86    7.26 
   4   4   6  163.88    7.21 
  -4   4  -6  161.80    7.19 
  -4   4  -6  155.27    7.05 
   4   4   6  145.71    7.17 
  -4   4  -6  158.72    6.97 
  -5  -4  -6    0.82    0.50 
   5  -4   6    1.36    0.23 
  -5  -4  -6    1.04    0.40 
  -5  -4  -6    0.52    0.37 
   5  -4   6    1.48    0.29 
  -5  -4  -6    0.72    0.51 
   5  -4   6    1.20    0.22 
  -5   4  -6    1.46    0.29 
  -5   4  -6    0.81    0.43 
   5   4   6    0.73    0.50 
  -5   4  -6    0.92    0.35 
   5   4   6    0.87    0.47 
   6  -4   6    7.07    0.51 
   6  -4   6    7.68    0.59 
   6  -4   6    7.45    0.51 
  -6  -4  -6    6.56    0.69 
  -6  -4  -6    5.98    0.80 
  -6  -4  -6    6.32    0.86 
  -6  -4  -6    6.44    0.72 
   6   4   6    7.86    0.84 
   6   4   6    6.68    0.81 
  -6   4  -6    7.36    0.62 
  -6   4  -6    7.06    0.77 
  -6   4  -6    6.43    0.72 
  -7  -4  -6    6.70    0.93 
  -7  -4  -6    6.90    0.70 
  -7  -4  -6    8.19    0.93 
  -7  -4  -6    6.64    0.69 
   7  -4   6    8.05    0.62 
   7  -4   6    7.28    0.55 
   7   4   6    5.72    0.77 
  -7   4  -6    7.61    0.72 
  -7   4  -6    6.57    0.75 
  -7   4  -6    7.49    0.68 
   7   4   6    9.37    0.92 
  -8  -4  -6   29.19    1.62 
  -8  -4  -6   27.79    1.82 
  -8  -4  -6   30.97    2.02 
  -8  -4  -6   29.32    1.64 
   8  -4   6   28.68    1.53 
   8  -4   6   27.01    1.53 
   8   4   6   33.88    1.87 
  -8   4  -6   31.75    1.69 
   8   4   6   31.96    1.84 
  -8   4  -6   30.48    1.69 
  -8   4  -6   29.41    1.64 
  -9  -4  -6    0.92    0.38 
   9  -4   6    1.10    0.35 
   9  -4   6    1.08    0.39 
  -9  -4  -6    1.35    0.37 
  -9  -4  -6    0.04    0.50 
  -9   4  -6    1.41    0.46 
  -9   4  -6    0.87    0.41 
  -9   4  -6    1.48    0.76 
   9   4   6    1.61    0.57 
 -10  -4  -6    7.16    0.92 
  10  -4   6    6.69    0.68 
 -10  -4  -6    6.51    0.70 
 -10  -4  -6    7.97    0.68 
  10  -4   6    6.39    0.67 
 -10  -4  -6    4.45    0.85 
 -10   4  -6    8.15    0.85 
 -10   4  -6    7.02    0.71 
  10   4   6    7.10    0.92 
 -10   4  -6    6.69    0.76 
 -11  -4  -6   14.75    1.22 
 -11  -4  -6   13.80    0.96 
  11  -4   6   15.27    1.01 
 -11  -4  -6   14.09    0.94 
 -11  -4  -6   12.94    1.50 
  11  -4   6   12.71    0.99 
 -11   4  -6   16.21    1.17 
 -11   4  -6   14.03    0.96 
 -13  -5   6    4.05    0.79 
 -13  -5   6    4.81    1.01 
  13  -5  -6    4.05    0.81 
 -13   5   6    3.90    0.65 
  13   5  -6    3.57    0.86 
 -13   5   6    3.74    0.68 
 -12  -5   6   -0.53    0.61 
 -12  -5   6   -0.18    0.57 
  12  -5  -6   -0.28    0.52 
 -12   5   6    0.15    0.47 
 -12   5   6    1.00    0.66 
 -12   5   6   -0.71    0.42 
 -12   5   6   -0.21    0.43 
  12   5  -6   -0.44    0.50 
  11  -5  -6   22.62    1.20 
 -11  -5   6   24.77    1.68 
 -11  -5   6   21.61    1.81 
  11  -5  -6   26.14    1.68 
 -11   5   6   21.57    1.67 
 -11   5   6   23.29    1.53 
  11   5  -6   24.86    1.61 
 -11   5   6   24.44    1.53 
 -10  -5   6    1.36    0.69 
  10  -5  -6    1.94    0.55 
 -10  -5   6    0.43    0.55 
 -10   5   6    1.28    0.51 
 -10   5   6    0.34    0.57 
 -10   5   6    0.26    0.52 
  10   5  -6   -0.48    0.46 
  10   5  -6    1.16    0.47 
   9  -5  -6   32.22    1.73 
  -9  -5   6   34.56    2.01 
  -9  -5   6   33.75    1.96 
  -9  -5   6   34.74    2.10 
   9  -5  -6   31.76    1.97 
   9  -5  -6   33.62    1.96 
   9   5  -6   33.90    1.93 
  -9   5   6   33.01    1.91 
  -9   5   6   30.35    2.00 
   8  -5  -6    2.93    0.47 
  -8  -5   6    3.26    0.72 
  -8  -5   6    2.52    0.57 
   8  -5  -6    3.43    0.62 
  -8  -5   6    2.15    0.54 
   8   5  -6    2.81    0.57 
   8   5  -6    3.25    0.57 
  -8   5   6    3.27    0.60 
  -8   5   6    2.27    0.65 
  -7  -5   6   30.22    1.76 
   7  -5  -6   28.51    2.03 
   7  -5  -6   30.73    1.65 
  -7  -5   6   33.78    1.80 
  -7   5   6   27.22    1.78 
  -7   5   6   30.50    1.76 
   7   5  -6   29.36    1.66 
  -7   5   6   26.92    1.70 
   7   5  -6   28.90    1.58 
   7   5  -6   28.86    1.65 
  -6  -5   6   15.14    1.07 
  -6  -5   6   12.16    1.02 
   6  -5  -6   12.80    1.07 
   6   5  -6   13.21    0.96 
   6   5  -6   13.18    0.95 
   6   5  -6   12.85    0.86 
  -6   5   6   15.61    1.11 
  -6   5   6   14.48    1.15 
  -6   5   6   14.09    1.10 
  -5  -5   6   31.04    1.81 
  -5  -5   6   31.50    1.82 
   5  -5  -6   30.97    1.85 
   5   5  -6   32.83    1.91 
   5   5  -6   34.59    1.73
[truncated: 285,146 more chars]
